# Supplementary material for: Optical control of exciton spin dynamics in layered metal halide perovskites via polaronic state formation
Source: Nat Commun. 2022 Jun 9;13:3320. doi: 10.1038/s41467-022-30953-w (PMC9184503; doi:10.1038/s41467-022-30953-w)
Supplement: Supplementary file 3 — Source Data [file 41467_2022_30953_MOESM3_ESM.xlsx]

## Sheet: Figure_1b
	Abs_freq (eV)	Absorbance (a.u.)		PL_freq (eV)	PL Intensity (a.u.)		pump Energy	Pump Intensity_2.43 eV	Pump_Intensity_2.17 eV
	3.43092	0.66878		6.2146	0.02222		6.3351	0.000785097	0.00467
	3.42659	0.66769		6.20834	0.0144		6.32637	0.000785097	0
	3.42228	0.66641		6.20209	0.03782		6.31767	0.000785097	0.00225
	3.41797	0.66511		6.19585	0.01848		6.30899	0	0.0029
	3.41368	0.66434		6.18963	0.02916		6.30033	0.00257	0.00282
	3.4094	0.66348		6.18341	0.02171		6.2917	0.00492	0.0041
	3.40513	0.66256		6.17721	0.0195		6.28309	0.0035	0.00402
	3.40086	0.66177		6.17103	0.02349		6.2745	0.00421	0.00338
	3.39661	0.66088		6.16485	0.00819		6.26594	0.00421	0.00443
	3.39237	0.6599		6.15868	0.0162		6.2574	0.00414	0.00443
	3.38815	0.65905		6.15253	0.01205		6.24889	0.00228	0.00322
	3.38393	0.65769		6.14639	0.01984		6.2404	0.00407	0.00354
	3.37972	0.65649		6.14026	0.023		6.23193	0.00385	0.00499
	3.37552	0.65591		6.13414	0.02334		6.22348	0.00393	0.00418
	3.37133	0.65478		6.12804	0.02382		6.21506	0.00335	0.00499
	3.36716	0.65357		6.12194	0.02433		6.20697	0.00385	0.00571
	3.36299	0.65214		6.11586	0.01752		6.19859	0.00457	0.00386
	3.35883	0.65073		6.10979	0.03173		6.19023	0.00307	0.00378
	3.35469	0.64945		6.10373	0.03013		6.1819	0.00378	0.00483
	3.35055	0.64782		6.09768	0.02209		6.17359	0.003	0.00451
	3.34643	0.64593		6.09164	0.05791		6.1653	0.0035	0.00507
	3.34231	0.6443		6.08562	0.02141		6.15703	0.004	0.00418
	3.33821	0.64297		6.0796	0.01586		6.14879	0.0045	0.00515
	3.33411	0.64144		6.0736	0.01204		6.14057	0.0045	0.00587
	3.33002	0.63966		6.06761	0.02274		6.13237	0.004	0.00402
	3.32595	0.63761		6.06163	0.02033		6.12419	0.00307	0.00491
	3.32188	0.63583		6.05566	0.01596		6.11603	0.00407	0.00491
	3.31783	0.63363		6.0497	0.02711		6.1079	0.00293	0.00394
	3.31378	0.63147		6.04375	0.02236		6.09978	0.00357	0.00539
	3.30975	0.62913		6.03782	0.02038		6.09169	0.00671	0.00579
	3.30572	0.62723		6.0319	0.01864		6.08362	0.00478	0.00435
	3.30171	0.62509		6.02598	0.01729		6.07557	0.00335	0.00346
	3.2977	0.62273		6.02008	0.0246		6.06754	0.00378	0.00362
	3.2937	0.62035		6.01419	0.0157		6.05954	0.003	0.00427
	3.28972	0.61832		6.00831	0.03077		6.05155	0.00335	0.00491
	3.28574	0.6159		6.00244	0.02336		6.04359	0.00478	0.00394
	3.28177	0.61378		5.99658	0.01839		6.03594	0.00528	0.00491
	3.27781	0.61136		5.99074	0.02219		6.02801	0.00464	0.00515
	3.27387	0.60891		5.9849	0.01994		6.02011	0.0045	0.00515
	3.26993	0.60666		5.97907	0.02193		6.01223	0.0045	0.00435
	3.266	0.60438		5.97326	0.02257		6.00437	0.00321	0.00563
	3.26208	0.60204		5.96746	0.02774		5.99653	0.00428	0.00314
	3.25817	0.59952		5.96166	0.02079		5.98871	0.00435	0.00547
	3.25426	0.59722		5.95588	0.0183		5.98091	0.00507	0.00475
	3.25037	0.59479		5.95011	0.01943		5.97313	0.00471	0.00523
	3.24649	0.5923		5.94435	0.02802		5.96537	0.00357	0.00483
	3.24262	0.59001		5.9386	0.01697		5.95763	0.004	0.00451
	3.23875	0.5877		5.93286	0.03377		5.94991	0.003	0.00435
	3.2349	0.58504		5.92713	0.02378		5.94221	0.00443	0.00563
	3.23105	0.58301		5.92141	0.01826		5.93453	0.00385	0.00507
	3.22721	0.5805		5.9157	0.02438		5.92687	0.00364	0.00402
	3.22339	0.57784		5.91001	0.0156		5.91923	0.00314	0.00491
	3.21957	0.57535		5.90432	0.01317		5.91161	0.00307	0.00378
	3.21576	0.57268		5.89864	0.02665		5.90429	0.00571	0.00587
	3.21196	0.56996		5.89298	0.02108		5.89671	0.00435	0.00531
	3.20817	0.56768		5.88732	0.02188		5.88915	0.00542	0.0037
	3.20438	0.56478		5.88168	0.01611		5.8816	0.00414	0.00499
	3.20061	0.56217		5.87604	0.02687		5.87408	0.00371	0.00579
	3.19685	0.55918		5.87042	0.01606		5.86657	0.00421	0.00402
	3.19309	0.55682		5.8648	0.03043		5.85909	0.00243	0.00499
	3.18934	0.55395		5.8592	0.01363		5.85162	0.00457	0.00515
	3.1856	0.55118		5.85361	0.01512		5.84418	0.005	0.00402
	3.18187	0.5482		5.84802	0.02379		5.83675	0.00243	0.00427
	3.17815	0.54508		5.84245	0.0211		5.82934	0.00385	0.00418
	3.17444	0.54339		5.83688	0.02421		5.82195	0.004	0.00346
	3.17074	0.54061		5.83133	0.02204		5.81458	0.00492	0.00451
	3.16704	0.53687		5.82579	0.02148		5.80722	0.00471	0.00483
	3.16336	0.53393		5.82026	0.01198		5.80016	0.00414	0.00483
	3.15968	0.53097		5.81473	0.02502		5.79284	0.00478	0.00571
	3.15601	0.5277		5.80922	0.01705		5.78554	0.00264	0.00427
	3.15235	0.52435		5.80372	0.01153		5.77826	0.00378	0.00451
	3.1487	0.52098		5.79822	0.02855		5.771	0.003	0.00563
	3.14505	0.51765		5.79274	0.01963		5.76376	0.00457	0.00604
	3.14142	0.51452		5.78727	0.01879		5.75653	0.00478	0.00459
	3.13779	0.5119		5.7818	0.02008		5.74932	0.00371	0.0041
	3.13417	0.50869		5.77635	0.01814		5.74214	0.00485	0.00579
	3.13056	0.50526		5.77091	0.02132		5.73496	0.00421	0.00515
	3.12696	0.50197		5.76547	0.02366		5.72781	0.00471	0.0041
	3.12337	0.4989		5.76005	0.02026		5.72068	0.00321	0.00394
	3.11978	0.49557		5.75463	0.03647		5.71382	0.00471	0.00467
	3.1162	0.4926		5.74923	0.0318		5.70672	0.00535	0.00491
	3.11264	0.48943		5.74383	0.02602		5.69964	0.00542	0.00515
	3.10907	0.48594		5.73845	0.02435		5.69257	0.00414	0.00531
	3.10552	0.48298		5.73307	0.02489		5.68552	0.00378	0.00443
	3.10198	0.47932		5.72771	0.01398		5.67849	0.00214	0.00523
	3.09844	0.47641		5.72235	0.02158		5.67148	0.00478	0.00555
	3.09491	0.473		5.717	0.01381		5.66448	0.00428	0.00515
	3.09139	0.46983		5.71167	0.01349		5.6575	0.00535	0.00475
	3.08788	0.46667		5.70634	0.02433		5.65054	0.00435	0.00459
	3.08437	0.46356		5.70102	0.02627		5.6436	0.00378	0.00402
	3.08088	0.4602		5.69571	0.01156		5.63693	0.00328	0.00402
	3.07739	0.45732		5.69041	0.02129		5.63001	0.00564	0.00547
	3.07391	0.45455		5.68512	0.02148		5.62312	0.00457	0.00571
	3.07044	0.45152		5.67984	0.00802		5.61624	0.00393	0.00435
	3.06697	0.44847		5.67457	0.01568		5.60938	0.00414	0.00418
	3.06351	0.44546		5.66931	0.02325		5.60254	0.00385	0.00451
	3.06006	0.44251		5.66405	0.01939		5.59571	0.004	0.00459
	3.05662	0.43966		5.65881	0.0245		5.5889	0.00435	0.00443
	3.05319	0.43683		5.65358	0.01901		5.58211	0.00378	0.00418
	3.04976	0.43349		5.64835	0.02304		5.57533	0.004	0.00258
	3.04634	0.43067		5.64314	0.03024		5.56882	0.00471	0.00338
	3.04293	0.42846		5.63793	0.03107		5.56207	0.00293	0.00354
	3.03953	0.4261		5.63273	0.01809		5.55535	0.00236	0.00418
	3.03614	0.42336		5.62754	0.023		5.54863	0.00393	0.00475
	3.03275	0.4206		5.62236	0.02741		5.54194	0.00457	0.00499
	3.02937	0.41803		5.61719	0.01886		5.53526	0.00364	0.00427
	3.02599	0.41574		5.61203	0.0264		5.52859	0.00528	0.00346
	3.02263	0.41329		5.60688	0.01874		5.52194	0.00393	0.00451
	3.01927	0.41102		5.60174	0.02136		5.51531	0.00421	0.00475
	3.01592	0.40906		5.5966	0.01772		5.50894	0.00321	0.00483
	3.01258	0.40678		5.59148	0.01501		5.50234	0.00464	0.00459
	3.00924	0.40499		5.58636	0.01467		5.49575	0.005	0.00547
	3.00591	0.40312		5.58126	0.02817		5.48918	0.004	0.00418
	3.00259	0.40098		5.57616	0.01432		5.48263	0.00528	0.00491
	2.99928	0.39929		5.57107	0.02193		5.47609	0.00421	0.00515
	2.99597	0.39732		5.56599	0.02748		5.46957	0.00393	0.00354
	2.99267	0.39606		5.56092	0.0196		5.46306	0.00328	0.00427
	2.98938	0.39443		5.55585	0.02146		5.45657	0.00471	0.00418
	2.9861	0.39299		5.5508	0.01416		5.45033	0.00314	0.00418
	2.98282	0.39171		5.54575	0.01803		5.44387	0.00485	0.00644
	2.97955	0.39057		5.54072	0.0234		5.43743	0.00521	0.00467
	2.97629	0.38938		5.53569	0.02173		5.431	0.00371	0.00443
	2.97303	0.38806		5.53067	0.0223		5.42458	0.00364	0.00418
	2.96978	0.387		5.52566	0.01822		5.41818	0.0025	0.00427
	2.96654	0.38614		5.52066	0.02796		5.41179	0.00307	0.00604
	2.96331	0.38559		5.51567	0.0081		5.40542	0.0035	0.00443
	2.96008	0.38499		5.51068	0.02168		5.3993	0.00335	0.00418
	2.95686	0.38447		5.5057	0.01213		5.39296	0.00407	0.00402
	2.95364	0.3841		5.50074	0.00776		5.38664	0.00378	0.00563
	2.95044	0.38384		5.49578	0.02444		5.38032	0.004	0.00475
	2.94724	0.38395		5.49083	0.02354		5.37403	0.00328	0.00539
	2.94405	0.38394		5.48589	0.01558		5.36775	0.00335	0.00435
	2.94086	0.38424		5.48095	0.01533		5.36148	0.00328	0.00459
	2.93768	0.38474		5.47603	0.022		5.35523	0.00264	0.00499
	2.93451	0.38518		5.47111	0.02079		5.34922	0.0045	0.00539
	2.93134	0.38579		5.4662	0.02843		5.34299	0.00464	0.00531
	2.92819	0.38717		5.4613	0.02139		5.33679	0.00414	0.00523
	2.92503	0.38783		5.45641	0.02168		5.33059	0.00571	0.00459
	2.92189	0.38924		5.45153	0.02599		5.32441	0.00335	0.00418
	2.91875	0.39089		5.44666	0.02554		5.31824	0.00307	0.00467
	2.91562	0.39295		5.44179	0.0336		5.31209	0.00435	0.00555
	2.9125	0.39478		5.43693	0.02416		5.30595	0.00371	0.00354
	2.90938	0.39696		5.43208	0.02278		5.30006	0.00335	0.00362
	2.90627	0.39931		5.42724	0.02976		5.29394	0.00421	0.00499
	2.90316	0.40221		5.42241	0.02925		5.28785	0.00314	0.00451
	2.90006	0.40486		5.41758	0.02402		5.28177	0.0035	0.00451
	2.89697	0.40834		5.41276	0.02099		5.2757	0.00335	0.00402
	2.89389	0.41215		5.40796	0.01416		5.26964	0.00321	0.00491
	2.89081	0.4162		5.40315	0.01729		5.2636	0.00328	0.0041
	2.88774	0.42056		5.39836	0.02777		5.2578	0.00414	0.00587
	2.88467	0.42525		5.39358	0.02006		5.25179	0.00428	0.00443
	2.88161	0.4303		5.3888	0.06317		5.24579	0.005	0.00346
	2.87856	0.43613		5.38403	0.01925		5.2398	0.0035	0.00362
	2.87552	0.44182		5.37927	0.02346		5.23383	0.00378	0.00459
	2.87248	0.44858		5.37452	0.02178		5.22787	0.00393	0.00451
	2.86944	0.45558		5.36978	0.03337		5.22193	0.00428	0.00418
	2.86642	0.46309		5.36504	0.02037		5.21621	0.005	0.00483
	2.8634	0.4711		5.36031	0.01457		5.2103	0.00378	0.00507
	2.86038	0.47996		5.35559	0.02626		5.20439	0.00435	0.0041
	2.85738	0.48905		5.35088	0.02213		5.1985	0.00443	0.00491
	2.85438	0.49909		5.34617	0.02321		5.19262	0.003	0.00451
	2.85138	0.5097		5.34148	0.02615		5.18675	0.00364	0.0037
	2.84839	0.52058		5.33679	0.02562		5.1809	0.00393	0.00507
	2.84541	0.53207		5.33211	0.03067		5.17528	0.00278	0.00418
	2.84243	0.54457		5.32744	0.0253		5.16945	0.00428	0.00531
	2.83947	0.55754		5.32277	0.02398		5.16364	0.00371	0.00427
	2.8365	0.57128		5.31811	0.02734		5.15784	0.00278	0.00499
	2.83354	0.5853		5.31346	0.0172		5.15205	0.00378	0.00467
	2.83059	0.60016		5.30882	0.02216		5.14628	0.00414	0.00507
	2.82765	0.61569		5.30419	0.02193		5.14073	0.00328	0.00571
	2.82471	0.6317		5.29956	0.01625		5.13498	0.00421	0.00418
	2.82178	0.64824		5.29494	0.02481		5.12925	0.00478	0.00378
	2.81885	0.6656		5.29033	0.02891		5.12353	0.00371	0.00322
	2.81593	0.68351		5.28573	0.01367		5.11782	0.00321	0.00386
	2.81301	0.70183		5.28113	0.00561		5.11212	0.00364	0.00483
	2.81011	0.72051		5.27654	0.01759		5.10643	0.00293	0.00475
	2.8072	0.73978		5.27196	0.01246		5.10097	0.00278	0.0041
	2.80431	0.75928		5.26739	0.01406		5.09531	0.00364	0.00378
	2.80142	0.77882		5.26282	0.0182		5.08966	0.00371	0.00507
	2.79853	0.79878		5.25826	0.02193		5.08403	0.00364	0.00523
	2.79565	0.81872		5.25371	0.01043		5.07841	0.00428	0.00394
	2.79278	0.83837		5.24917	0.02701		5.0728	0.00464	0.00378
	2.78991	0.85799		5.24463	0.02669		5.0674	0.00471	0.00604
	2.78705	0.87677		5.24011	0.01228		5.06182	0.00428	0.0041
	2.7842	0.89535		5.23558	0.01954		5.05625	0.00393	0.00555
	2.78135	0.91293		5.23107	0.02172		5.05068	0.00443	0.00571
	2.7785	0.92968		5.22657	0.02956		5.04513	0.00414	0.00507
	2.77567	0.94526		5.22207	0.02584		5.0396	0.00271	0.00443
	2.77283	0.95915		5.21758	0.01749		5.03428	0.00357	0.00644
	2.77001	0.97138		5.21309	0.02329		5.02876	0.0035	0.0041
	2.76719	0.98202		5.20862	0.0175		5.02326	0.00343	0.00386
	2.76437	0.98995		5.20415	0.01503		5.01777	0.00243	0.00378
	2.76156	0.99605		5.19968	0.01323		5.0123	0.00443	0.00475
	2.75876	0.99919		5.19523	0.01795		5.00683	0.00335	0.00491
	2.75596	1		5.19078	0.02662		5.00158	0.00371	0.00483
	2.75317	0.99805		5.18634	0.02287		4.99614	0.00485	0.00418
	2.75038	0.99327		5.18191	0.01497		4.99071	0.00293	0.00467
	2.7476	0.98514		5.17748	0.02644		4.98529	0.00343	0.00507
	2.74483	0.97517		5.17307	0.01807		4.97988	0.00264	0.00459
	2.74206	0.96211		5.16865	0.02659		4.97469	0.00357	0.00418
	2.7393	0.94656		5.16425	0.02799		4.96931	0.00178	0.00539
	2.73654	0.92891		5.15985	0.03611		4.96393	0.0045	0.00483
	2.73379	0.90461		5.15546	0.02601		4.95857	0.00343	0.00507
	2.73104	0.88258		5.15108	0.02175		4.95323	0.00328	0.00531
	2.7283	0.86268		5.14671	0.0246		4.94789	0.00407	0.00596
	2.72556	0.83785		5.14234	0.02292		4.94276	0.00364	0.00418
	2.72283	0.81153		5.13798	0.02314		4.93745	0.00371	0.00475
	2.7201	0.78487		5.13362	0.02192		4.93214	0.00364	0.0041
	2.71738	0.75785		5.12927	0.02196		4.92685	0.0035	0.00507
	2.71467	0.73044		5.12493	0.0194		4.92157	0.00264	0.00443
	2.71196	0.70223		5.1206	0.03062		4.9165	0.00271	0.00443
	2.70926	0.67455		5.11627	0.02517		4.91124	0.00321	0.00394
	2.70656	0.64775		5.11195	0.01113		4.90599	0.00621	0.00467
	2.70387	0.6206		5.10764	0.03018		4.90075	0.0045	0.00499
	2.70118	0.59385		5.10334	0.02566		4.89553	0.00371	0.00394
	2.6985	0.56818		5.09904	0.02225		4.89051	0.00421	0.00491
	2.69582	0.54298		5.09474	0.0175		4.88531	0.00371	0.00523
	2.69315	0.51865		5.09046	0.01674		4.88011	0.00271	0.00483
	2.69048	0.49521		5.08618	0.0251		4.87493	0.00335	0.00596
	2.68782	0.47269		5.08191	0.03049		4.86976	0.00428	0.00507
	2.68517	0.45122		5.07765	0.01448		4.86461	0.004	0.00459
	2.68252	0.43101		5.07339	0.01393		4.85965	0.0035	0.00435
	2.67987	0.41136		5.06914	0.01891		4.85451	0.00414	0.00499
	2.67723	0.39223		5.06489	0.02773		4.84938	0.00428	0.00459
	2.6746	0.37403		5.06066	0.03498		4.84427	0.00364	0.00491
	2.67197	0.35672		5.05642	0.01882		4.83916	0.00428	0.00435
	2.66934	0.34057		5.0522	0.01721		4.83426	0.00278	0.00378
	2.66672	0.32525		5.04798	0.02184		4.82917	0.00378	0.00427
	2.66411	0.31057		5.04377	0.01687		4.8241	0.00414	0.00354
	2.6615	0.29691		5.03957	0.02261		4.81904	0.00335	0.00459
	2.6589	0.28408		5.03537	0.02561		4.81399	0.00271	0.00563
	2.6563	0.27188		5.03118	0.02338		4.80913	0.00307	0.00338
	2.6537	0.26058		5.027	0.01969		4.8041	0.00335	0.00427
	2.65112	0.24946		5.02282	0.0246		4.79908	0.00407	0.0037
	2.64853	0.23931		5.01865	0.02328		4.79407	0.0055	0.00539
	2.64595	0.22964		5.01449	0.02149		4.78907	0.00271	0.00378
	2.64338	0.2204		5.01033	0.01133		4.78426	0.0045	0.00499
	2.64081	0.21184		5.00618	0.02425		4.77928	0.00457	0.00451
	2.63825	0.20402		5.00203	0.0226		4.77432	0.00428	0.00491
	2.63569	0.19607		4.9979	0.00641		4.76936	0.00364	0.00298
	2.63314	0.18871		4.99376	0.02281		4.76459	0.0035	0.00491
	2.63059	0.1816		4.98964	0.02632		4.75965	0.00307	0.00427
	2.62804	0.17535		4.98552	0.01668		4.75472	0.00428	0.00499
	2.6255	0.16922		4.98141	0.02987		4.74981	0.00421	0.007
	2.62297	0.16343		4.9773	0.01832		4.7449	0.0045	0.00555
	2.62044	0.15759		4.9732	0.02426		4.74018	0.00492	0.00475
	2.61792	0.15217		4.96911	0.01623		4.73529	0.00385	0.00386
	2.6154	0.14697		4.96502	0.02695		4.73042	0.00293	0.00451
	2.61288	0.1419		4.96094	0.0203		4.72555	0.00864	0.00781
	2.61037	0.13733		4.95687	0.01344		4.72069	0.00564	0.00491
	2.60787	0.13305		4.9528	0.01658		4.71602	0.00335	0.00547
	2.60537	0.12851		4.94874	0.02899		4.71118	0.00243	0.00435
	2.60287	0.12429		4.94469	0.01358		4.70635	0.00443	0.00451
	2.60038	0.12061		4.94064	0.02209		4.70154	0.00528	0.00579
	2.5979	0.11692		4.9366	0.01653		4.6969	0.00393	0.00443
	2.59542	0.11331		4.93256	0.02121		4.69211	0.00407	0.00459
	2.59294	0.10966		4.92853	0.01842		4.68732	0.00471	0.00402
	2.59047	0.10634		4.92451	0.02673		4.68254	0.00321	0.00499
	2.588	0.10278		4.92049	0.02005		4.67777	0.00293	0.00475
	2.58554	0.09975		4.91648	0.02859		4.67318	0.00214	0.00499
	2.58308	0.09675		4.91248	0.03112		4.66843	0.004	0.00475
	2.58063	0.09383		4.90848	0.02141		4.66369	0.00393	0.00418
	2.57818	0.09116		4.90449	0.02146		4.65896	0.00357	0.00435
	2.57574	0.08854		4.9005	0.02997		4.65441	0.00407	0.00386
	2.5733	0.08601		4.89652	0.01897		4.6497	0.00328	0.00443
	2.57087	0.08309		4.89255	0.02186		4.64499	0.00307	0.00451
	2.56844	0.08092		4.88858	0.01534		4.6403	0.0035	0.00491
	2.56601	0.07849		4.88462	0.03276		4.63579	0.00407	0.00555
	2.56359	0.07653		4.88067	0.02387		4.63111	0.00328	0.00451
	2.56117	0.07446		4.87672	0.01462		4.62645	0.00557	0.00507
	2.55876	0.0724		4.87277	0.019		4.62179	0.00407	0.00475
	2.55636	0.0702		4.86884	0.02184		4.61714	0.00414	0.00531
	2.55395	0.06828		4.86491	0.01407		4.61268	0.00464	0.0037
	2.55156	0.0666		4.86098	0.02359		4.60805	0.00521	0.00394
	2.54916	0.06489		4.85706	0.00935		4.60343	0.00207	0.00386
	2.54677	0.06326		4.85315	0.02294		4.59882	0.00343	0.00499
	2.54439	0.06131		4.84924	0.01678		4.59439	0.00471	0.00475
	2.54201	0.05984		4.84534	0.01385		4.5898	0.00385	0.00394
	2.53963	0.05814		4.84145	0.02133		4.58521	0.00364	0.00443
	2.53726	0.0567		4.83756	0.01687		4.58064	0.00357	0.00386
	2.5349	0.05524		4.83367	0.02365		4.57624	0.00364	0.00539
	2.53254	0.05373		4.8298	0.01367		4.57169	0.00378	0.00435
	2.53018	0.0524		4.82593	0.01722		4.56714	0.00378	0.00459
	2.52782	0.05123		4.82206	0.02743		4.5626	0.00314	0.00418
	2.52548	0.04961		4.8182	0.02621		4.55824	0.00393	0.00507
	2.52313	0.04867		4.81435	0.01416		4.55372	0.004	0.00467
	2.52079	0.04766		4.8105	0.02246		4.54921	0.00407	0.00402
	2.51845	0.04672		4.80666	0.0264		4.54471	0.00278	0.00459
	2.51612	0.04499		4.80282	0.01953		4.54038	0.00264	0.0041
	2.5138	0.04383		4.79899	0.02347		4.5359	0.00378	0.00386
	2.51147	0.04269		4.79517	0.00637		4.53142	0.0035	0.00435
	2.50915	0.04167		4.79135	0.02422		4.52695	0.00464	0.00451
	2.50684	0.04036		4.78754	0.02452		4.52266	0.00385	0.00443
	2.50453	0.03906		4.78373	0.02802		4.51821	0.005	0.00451
	2.50222	0.03815		4.77993	0.01594		4.51377	0.00364	0.00531
	2.49992	0.03699		4.77613	0.04043		4.50934	0.00314	0.00435
	2.49762	0.03569		4.77234	0.01831		4.50508	0.00285	0.00483
	2.49533	0.03479		4.76856	0.02295		4.50066	0.00393	0.00402
	2.49304	0.03352		4.76478	0.01704		4.49625	0.00421	0.00435
	2.49076	0.03266		4.76101	0.02917		4.49186	0.00314	0.00459
	2.48848	0.03173		4.75724	0.01815		4.48763	0.00278	0.00402
	2.4862	0.03055		4.75348	0.01985		4.48325	0.00243	0.00483
	2.48393	0.02953		4.74972	0.01567		4.47887	0.003	0.00451
	2.48166	0.02845		4.74597	0.01566		4.47451	0.00271	0.0033
	2.4794	0.0273		4.74223	0.02758		4.47032	0.00485	0.00636
	2.47714	0.02624		4.73849	0.0143		4.46597	0.00542	0.00378
	2.47488	0.02563		4.73475	0.02164		4.46163	0.0045	0.0037
	2.47263	0.02435		4.73103	0.0202		4.4573	0.00421	0.00394
	2.47038	0.02318		4.7273	0.02311		4.45314	0.00271	0.00394
	2.46814	0.02278		4.72359	0.0239		4.44882	0.00271	0.00314
	2.4659	0.02147		4.71988	0.0153		4.44451	0.00385	0.0037
	2.46366	0.02028		4.71617	0.02431		4.44022	0.00378	0.00451
	2.46143	0.01916		4.71247	0.00882		4.43609	0.0035	0.00435
	2.4592	0.01868		4.70878	0.00947		4.43181	0.00285	0.00394
	2.45698	0.01766		4.70509	0.01331		4.42753	0.00328	0.00386
	2.45476	0.01684		4.7014	0.02976		4.42343	0.00357	0.00314
	2.45255	0.01621		4.69773	0.038		4.41917	0.003	0.0037
	2.45034	0.01501		4.69405	0.02013		4.41492	0.004	0.00362
	2.44813	0.01417		4.69039	0.0197		4.41068	0.0045	0.00523
	2.44592	0.01342		4.68672	0.01976		4.4066	0.0045	0.0041
	2.44373	0.01247		4.68307	0.03217		4.40238	0.00371	0.00402
	2.44153	0.01164		4.67942	0.02364		4.39816	0.00393	0.0037
	2.43934	0.01073		4.67577	0.02437		4.39395	0.00343	0.00523
	2.43715	0.00994		4.67213	0.01849		4.38991	0.00357	0.00467
	2.43497	0.00901		4.6685	0.02722		4.38572	0.00443	0.00555
	2.43279	0.00835		4.66487	0.03723		4.38153	0.00371	0.00402
	2.43061	0.0076		4.66124	0.02095		4.37751	0.00414	0.0037
	2.42844	0.00701		4.65762	0.03275		4.37334	0.00492	0.0041
	2.42627	0.00649		4.65401	0.02192		4.36918	0.00535	0.00547
	2.42411	0.00564		4.6504	0.02057		4.36503	0.00264	0.00354
	2.42195	0.00495		4.6468	0.01826		4.36103	0.00321	0.00427
	2.41979	0.00443		4.6432	0.0154		4.3569	0.0025	0.00515
	2.41764	0.00388		4.63961	0.01718		4.35277	0.00443	0.00378
	2.41549	0.00319		4.63602	0.02699		4.34864	0.0055	0.00394
	2.41335	0.00264		4.63244	0.02053		4.34468	0.002	0.00483
	2.4112	0.00203		4.62887	0.02091		4.34058	0.00228	0.0041
	2.40907	0.00173		4.62529	0.01729		4.33648	0.00478	0.00435
	2.40693	0.0014		4.62173	0.02097		4.33254	0.00407	0.0041
	2.4048	0.000883335		4.61817	0.02636		4.32845	0.0035	0.00435
	2.40268	0.00073774		4.61461	0.01852		4.32438	0.00385	0.00523
	2.40056	6.85832e-05		4.61106	0.01134		4.32031	0.00421	0.00475
	2.39844	0		4.60752	0.02763		4.3164	0.00314	0.0041
	2.39632			4.60398	0.01843		4.31234	0.00314	0.00491
	2.39421			4.60044	0.01564		4.3083	0.00314	0.00435
	2.3921			4.59691	0.02406		4.30441	0.00307	0.00402
	2.39			4.59339	0.01475		4.30038	0.00364	0.00459
	2.3879			4.58987	0.0239		4.29635	0.00171	0.00491
	2.3858			4.58636	0.02361		4.29249	0.00293	0.00499
	2.38371			4.58285	0.0152		4.28848	0.00371	0.00443
	2.38162			4.57934	0.01622		4.28448	0.00621	0.00491
	2.37954			4.57584	0.02224		4.28048	0.004	0.00443
	2.37746			4.57235	0.02362		4.27664	0.00285	0.00435
	2.37538			4.56886	0.02953		4.27266	0.00478	0.00571
	2.3733			4.56538	0.02606		4.26869	0.00457	0.00499
	2.37123			4.5619	0.02143		4.26488	0.00221	0.00467
	2.36917			4.55842	0.02145		4.26092	0.00293	0.00515
	2.3671			4.55496	0.0217		4.25697	0.00357	0.00386
	2.36504			4.55149	0.02566		4.25317	0.00321	0.00523
	2.36299			4.54803	0.01912		4.24924	0.00307	0.00435
	2.36093			4.54458	0.02735		4.24531	0.00243	0.00523
	2.35888			4.54113	0.02295		4.24139	0.0045	0.00378
	2.35684			4.53769	0.02866		4.23762	0.00414	0.00338
	2.3548			4.53425	0.01631		4.23371	0.00485	0.00427
	2.35276			4.53081	0.01493		4.22981	0.00478	0.00314
	2.35072			4.52738	0.01895		4.22606	0.003	0.00418
	2.34869			4.52396	0.0339		4.22218	0.00385	0.00515
	2.34666			4.52054	0.02235		4.2183	0.00457	0.00459
	2.34464			4.51713	0.02401		4.21457	0.00393	0.00402
	2.34262			4.51372	0.0083		4.2107	0.00278	0.00555
	2.3406			4.51031	0.01704		4.20685	0.00371	0.00571
	2.33859			4.50691	0.02706		4.203	0.00214	0.00394
	2.33658			4.50352	0.02369		4.1993	0.00243	0.00443
	2.33457			4.50013	0.02393		4.19546	0.00257	0.00483
	2.33256			4.49674	0.01419		4.19163	0.00364	0.00491
	2.33056			4.49336	0.01764		4.18795	0.00236	0.00418
	2.32857			4.48999	0.02743		4.18413	0.003	0.00394
	2.32657			4.48662	0.02072		4.18032	0.0035	0.00258
	2.32458			4.48325	0.02913		4.17666	0.00357	0.00402
	2.3226			4.47989	0.02667		4.17287	0.00407	0.00451
	2.32061			4.47654	0.02255		4.16908	0.00393	0.00443
	2.31863			4.47318	0.01545		4.16544	0.00371	0.00459
	2.31666			4.46984	0.0284		4.16166	0.0015	0.00483
	2.31469			4.46649	0.02149		4.15789	0.004	0.00531
	2.31272			4.46316	0.02488		4.15427	0.00293	0.00322
	2.31075			4.45983	0.00889		4.15052	0.00364	0.0041
	2.30879			4.4565	0.03138		4.14677	0.00421	0.00523
	2.30683			4.45317	0.01786		4.14316	0.00393	0.00418
	2.30487			4.44986	0.02384		4.13943	0.00335	0.00394
	2.30292			4.44654	0.02036		4.1357	0.00328	0.00555
	2.30097			4.44323	0.01463		4.13212	0.00307	0.00499
	2.29902			4.43993	0.02444		4.1284	0.00371	0.00378
	2.29708			4.43663	0.02913		4.12469	0.00236	0.00435
	2.29514			4.43333	0.02499		4.12113	0.0035	0.00427
	2.2932			4.43004	0.02403		4.11743	0.00393	0.00427
	2.29127			4.42676	0.0244		4.11375	0.00236	0.0029
	2.28934			4.42348	0.02867		4.1102	0.0035	0.0037
	2.28741			4.4202	0.02774		4.10652	0.00393	0.00427
	2.28549			4.41693	0.03036		4.10286	0.00835	0.00756
	2.28357			4.41366	0.0261		4.09933	0.00507	0.00628
	2.28165			4.4104	0.03781		4.09567	0.0025	0.00418
	2.27974			4.40714	0.02809		4.09202	0.00343	0.00435
	2.27783			4.40389	0.02319		4.08851	0.00236	0.0041
	2.27592			4.40064	0.02449		4.08488	0.00343	0.00507
	2.27401			4.39739	0.01724		4.08125	0.00278	0.00298
	2.27211			4.39415	0.01782		4.07776	0.00357	0.00539
	2.27021			4.39092	0.02271		4.07414	0.00293	0.00322
	2.26832			4.38769	0.01994		4.07053	0.0035	0.0041
	2.26643			4.38446	0.01908		4.06706	0.00243	0.00427
	2.26454			4.38124	0.01949		4.06346	0.00278	0.00338
	2.26265			4.37802	0.01392		4.05986	0.00314	0.00386
	2.26077			4.37481	0.02294		4.05641	0.00471	0.0041
	2.25889			4.3716	0.0218		4.05283	0.00364	0.00491
	2.25702			4.36839	0.02607		4.04926	0.00407	0.00531
	2.25514			4.3652	0.01995		4.04582	0.00393	0.00459
	2.25327			4.362	0.02574		4.04226	0.00443	0.00298
	2.25141			4.35881	0.0211		4.0387	0.00435	0.0033
	2.24954			4.35562	0.02174		4.03529	0.00485	0.00499
	2.24768			4.35244	0.01748		4.03174	0.00321	0.00491
	2.24583			4.34926	0.02723		4.02821	0.00393	0.00451
	2.24397			4.34609	0.02608		4.02481	0.0035	0.00418
	2.24212			4.34292	0.0282		4.02128	0.00371	0.00451
	2.24027			4.33976	0.02384		4.01776	0.00478	0.00523
	2.23843			4.3366	0.03103		4.01438	0.00428	0.00402
	2.23659			4.33344	0.01481		4.01088	0.00357	0.0041
	2.23475			4.33029	0.02106		4.00738	0.00314	0.00499
	2.23291			4.32714	0.02337		4.00401	0.00414	0.00475
	2.23108			4.324	0.01493		4.00052	0.00357	0.00475
	2.22925			4.32086	0.02893		3.99717	0.00271	0.00298
	2.22742			4.31773	0.02435		3.99369	0.00528	0.00563
	2.2256			4.3146	0.01492		3.99022	0.00414	0.00467
	2.22377			4.31147	0.01826		3.98689	0.00314	0.00378
	2.22196			4.30835	0.02131		3.98343	0.00243	0.00443
	2.22014			4.30524	0.02225		3.97998	0.00393	0.00394
	2.21833			4.30212	0.02406		3.97666	0.00357	0.00386
	2.21652			4.29901	0.01496		3.97322	0.00357	0.00491
	2.21471			4.29591	0.01965		3.96978	0.00364	0.00507
	2.21291			4.29281	0.01736		3.96648	0.00321	0.0041
	2.21111			4.28972	0.02397		3.96306	0.00321	0.00435
	2.20931			4.28662	0.01325		3.95964	0.00428	0.00459
	2.20752			4.28354	0.03037		3.95635	0.00307	0.00418
	2.20573			4.28045	0.01432		3.95295	0.00385	0.00402
	2.20394			4.27738	0.02171		3.94967	0.00414	0.0033
	2.20215			4.2743	0.02622		3.94628	0.00364	0.00531
	2.20037			4.27123	0.02818		3.94289	0.004	0.00491
	2.19859			4.26816	0.01466		3.93963	0.00335	0.0037
	2.19681			4.2651	0.0283		3.93626	0.00314	0.00435
	2.19504			4.26204	0.02111		3.93288	0.00343	0.00459
	2.19327			4.25899	0.03281		3.92964	0.00343	0.00475
	2.1915			4.25594	0.02394		3.92628	0.004	0.00386
	2.18973			4.2529	0.02701		3.92305	0.00307	0.00483
	2.18797			4.24985	0.01372		3.91971	0.00421	0.00491
	2.18621			4.24682	0.02806		3.91636	0.00378	0.00435
	2.18445			4.24378	0.01631		3.91315	0.00428	0.00491
	2.1827			4.24076	0.01665		3.90982	0.00328	0.00515
	2.18095			4.23773	0.02342		3.90649	0.004	0.00427
	2.1792			4.23471	0.01725		3.90329	0.00321	0.00346
	2.17745			4.23169	0.01634		3.89998	0.00314	0.00563
	2.17571			4.22868	0.02574		3.89679	0.00393	0.00427
	2.17397			4.22567	0.01266		3.89349	0.004	0.00435
	2.17223			4.22267	0.02072		3.89019	0.00314	0.0029
	2.1705			4.21967	0.02163		3.88702	0.00528	0.00555
	2.16876			4.21667	0.02706		3.88373	0.00285	0.00394
	2.16703			4.21368	0.02014		3.88045	0.002	0.0041
	2.16531			4.21069	0.02343		3.87729	0.00435	0.00322
	2.16358			4.20771	0.02028		3.87402	0.00314	0.0041
	2.16186			4.20473	0.02359		3.87088	0.004	0.00491
	2.16014			4.20175	0.01881		3.86762	0.00278	0.00427
	2.15843			4.19878	0.02358		3.86436	0.0025	0.00418
	2.15672			4.19581	0.02334		3.86123	0.00207	0.00451
	2.15501			4.19284	0.01767		3.85799	0.00393	0.00499
	2.1533			4.18988	0.02641		3.85487	0.00385	0.0037
	2.15159			4.18693	0.01636		3.85164	0.00243	0.00427
	2.14989			4.18397	0.02774		3.84841	0.00371	0.00531
	2.14819			4.18103	0.05192		3.84531	0.00428	0.00523
	2.1465			4.17808	0.01319		3.84209	0.00443	0.00402
	2.1448			4.17514	0.02507		3.839	0.0045	0.00322
	2.14311			4.1722	0.02405		3.83579	0.00243	0.00378
	2.14142			4.16927	0.02819		3.83259	0.00257	0.0062
	2.13974			4.16634	0.02629		3.82951	0.00357	0.00491
	2.13805			4.16342	0.02345		3.82632	0.00393	0.00499
	2.13637			4.16049	0.02868		3.82325	0.00407	0.00467
	2.13469			4.15758	0.02277		3.82007	0.00307	0.00491
	2.13302			4.15466	0.02864		3.81689	0.00614	0.00676
	2.13135			4.15175	0.02416		3.81384	0.005	0.00475
	2.12968			4.14885	0.02573		3.81068	0.00285	0.00402
	2.12801			4.14595	0.01844		3.80763	0.00378	0.00547
	2.12634			4.14305	0.02195		3.80448	0.00364	0.00394
	2.12468			4.14015	0.0289		3.80133	0.00414	0.00467
	2.12302			4.13726	0.03444		3.7983	0.00343	0.00499
	2.12136			4.13438	0.02114		3.79516	0.00414	0.00547
	2.11971			4.13149	0.01995		3.79215	0.00285	0.00402
	2.11806			4.12862	0.02284		3.78902	0.00414	0.00386
	2.11641			4.12574	0.03533		3.78589	0.00278	0.00531
	2.11476			4.12287	0.02467		3.78289	0.00221	0.00378
	2.11312			4.12	0.01871		3.77978	0.00528	0.00499
	2.11148			4.11714	0.015		3.77678	0.00343	0.00451
	2.10984			4.11428	0.02772		3.77368	0.0025	0.00443
	2.1082			4.11142	0.01877		3.77058	0.00407	0.00483
	2.10657			4.10857	0.02033		3.7676	0.00385	0.00443
	2.10493			4.10572	0.02522		3.76451	0.004	0.00451
	2.1033			4.10287	0.02216		3.76154	0.00321	0.00378
	2.10168			4.10003	0.02523		3.75846	0.00293	0.00443
	2.10005			4.0972	0.01981		3.75539	0.00393	0.00362
	2.09843			4.09436	0.02095		3.75243	0.00393	0.00555
	2.09681			4.09153	0.01901		3.74937	0.00278	0.00499
	2.0952			4.0887	0.02074		3.74643	0.00307	0.00418
	2.09358			4.08588	0.03587		3.74337	0.00435	0.00443
	2.09197			4.08306	0.02594		3.74043	0.0045	0.00515
	2.09036			4.08025	0.02961		3.73739	0.00371	0.00418
	2.08876			4.07744	0.01904		3.73435	0.00307	0.00459
	2.08715			4.07463	0.0162		3.73143	0.00186	0.00443
	2.08555			4.07182	0.02623		3.7284	0.00414	0.00443
	2.08395			4.06902	0.0268		3.72549	0.00257	0.0037
	2.08235			4.06622	0.01583		3.72247	0.00421	0.00306
	2.08076			4.06343	0.01695		3.71945	0.00492	0.00515
	2.07917			4.06064	0.02796		3.71655	0.00407	0.00539
	2.07758			4.05786	0.02402		3.71355	0.00371	0.00427
	2.07599			4.05507	0.02602		3.71066	0.00264	0.00402
	2.07441			4.05229	0.01666		3.70766	0.003	0.00443
	2.07283			4.04952	0.03723		3.70478	0.00278	0.00314
	2.07125			4.04675	0.01886		3.70179	0.00393	0.0037
	2.06967			4.04398	0.01291		3.69881	0.00335	0.00418
	2.06809			4.04121	0.01873		3.69595	0.00264	0.00451
	2.06652			4.03845	0.02759		3.69297	0.00221	0.00467
	2.06495			4.03569	0.02196		3.69012	0.00293	0.00459
	2.06338			4.03294	0.0272		3.68715	0.00528	0.00418
	2.06182			4.03019	0.01954		3.6843	0.00457	0.00362
	2.06025			4.02744	0.016		3.68135	0.005	0.00507
	2.05869			4.0247	0.03071		3.67851	0.00557	0.00515
	2.05714			4.02196	0.02719		3.67557	0.00385	0.00571
	2.05558			4.01922	0.01336		3.67263	0.00228	0.0041
	2.05403			4.01649	0.02285		3.6698	0.00285	0.00483
	2.05247			4.01376	0.02241		3.66687	0.0025	0.00386
	2.05093			4.01104	0.02189		3.66405	0.00385	0.00571
	2.04938			4.00831	0.02396		3.66113	0.00443	0.00467
	2.04784			4.00559	0.02075		3.65832	0.00378	0.00523
	2.04629			4.00288	0.01094		3.65541	0.00443	0.00459
	2.04475			4.00017	0.0196		3.6525	0.00385	0.00483
	2.04322			3.99746	0.022		3.64971	0.00364	0.00362
	2.04168			3.99475	0.03275		3.64681	0.00471	0.00515
	2.04015			3.99205	0.02095		3.64402	0.00407	0.0041
	2.03862			3.98935	0.01995		3.64113	0.005	0.00596
	2.03709			3.98666	0.02135		3.63835	0.00335	0.00515
	2.03556			3.98397	0.0162		3.63547	0.0035	0.00491
	2.03404			3.98128	0.02192		3.6327	0.00307	0.00451
	2.03252			3.9786	0.01846		3.62983	0.00343	0.00459
	2.031			3.97592	0.03379		3.62697	0.00328	0.00435
	2.02948			3.97324	0.01901		3.62421	0.00335	0.00467
	2.02797			3.97057	0.03025		3.62135	0.00278	0.00402
	2.02646			3.96789	0.0216		3.6186	0.00435	0.0041
	2.02495			3.96523	0.02622		3.61575	0.00385	0.00459
	2.02344			3.96256	0.02369		3.61301	0.0045	0.00459
	2.02194			3.9599	0.02738		3.61017	0.00335	0.00402
	2.02043			3.95725	0.02965		3.60744	0.00157	0.00378
	2.01893			3.95459	0.02058		3.60461	0.00264	0.00523
	2.01743			3.95194	0.01988		3.60189	0.00335	0.00459
	2.01594			3.9493	0.02468		3.59906	0.00278	0.00346
	2.01444			3.94665	0.01377		3.59625	0.00314	0.00459
	2.01295			3.94401	0.01906		3.59354	0.003	0.00555
	2.01146			3.94137	0.03073		3.59073	0.00307	0.00555
	2.00997			3.93874	0.02391		3.58802	0.00393	0.00338
	2.00849			3.93611	0.02812		3.58522	0.00214	0.00547
	2.007			3.93348	0.03163		3.58253	0.00364	0.0041
	2.00552			3.93086	0.03871		3.57974	0.00378	0.00475
	2.00404			3.92824	0.01413		3.57705	0.00335	0.00418
	2.00257			3.92562	0.02344		3.57427	0.0035	0.00386
	2.00109			3.92301	0.02944		3.57159	0.00335	0.00483
	1.99962			3.9204	0.02536		3.56881	0.00278	0.00378
	1.99815			3.91779	0.02221		3.56615	0.00264	0.00443
	1.99668			3.91519	0.027		3.56338	0.00443	0.00491
	1.99522			3.91259	0.02044		3.56062	0.00343	0.00362
	1.99375			3.90999	0.03051		3.55796	0.00257	0.00338
	1.99229			3.9074	0.02509		3.5552	0.00335	0.00427
	1.99083			3.9048	0.02596		3.55256	0.004	0.00499
	1.98937			3.90222	0.02383		3.54981	0.00485	0.00563
	1.98792			3.89963	0.02402		3.54717	0.00535	0.00515
	1.98647			3.89705	0.02404		3.54443	0.00393	0.00499
	1.98502			3.89447	0.02882		3.5418	0.00407	0.00499
	1.98357			3.8919	0.02486		3.53907	0.0025	0.00467
	1.98212			3.88933	0.029		3.53644	0.00385	0.00418
	1.98068			3.88676	0.01932		3.53372	0.003	0.0041
	1.97923			3.88419	0.01898		3.53111	0.00328	0.00443
	1.97779			3.88163	0.01922		3.52839	0.00085647	0.00459
	1.97635			3.87907	0.02633		3.52578	0.006	0.00563
	1.97492			3.87652	0.03194		3.52308	0.003	0.00491
	1.97348			3.87397	0.02734		3.52048	0.00321	0.00418
	1.97205			3.87142	0.01808		3.51778	0.00307	0.00418
	1.97062			3.86887	0.02411		3.51519	0.00407	0.00459
	1.96919			3.86633	0.025		3.5125	0.00414	0.00427
	1.96777			3.86379	0.02294		3.50991	0.00321	0.00491
	1.96634			3.86125	0.03778		3.50723	0.00221	0.00499
	1.96492			3.85872	0.02493		3.50466	0.0025	0.00459
	1.9635			3.85619	0.02976		3.50198	0.00414	0.00451
	1.96209			3.85366	0.01919		3.49931	0.00421	0.00539
	1.96067			3.85114	0.01531		3.49675	0.00357	0.00386
	1.95926			3.84862	0.02465		3.49409	0.00371	0.00499
	1.95785			3.8461	0.01634		3.49153	0.00328	0.00491
	1.95644			3.84359	0.02073		3.48888	0.00393	0.00467
	1.95503			3.84107	0.02348		3.48633	0.00321	0.00386
	1.95362			3.83857	0.01608		3.48368	0.00443	0.00475
	1.95222			3.83606	0.02218		3.48114	0.00421	0.00547
	1.95082			3.83356	0.02472		3.4785	0.00421	0.00451
	1.94942			3.83106	0.02322		3.47596	0.00228	0.00531
	1.94802			3.82856	0.01447		3.47334	0.00321	0.00507
	1.94663			3.82607	0.03147		3.47081	0.00221	0.00402
	1.94523			3.82358	0.01971		3.46819	0.00357	0.00354
	1.94384			3.82109	0.02157		3.46567	0.00428	0.00483
	1.94245			3.81861	0.01895		3.46305	0.00314	0.00459
	1.94107			3.81613	0.02287		3.46054	0.00385	0.00475
	1.93968			3.81365	0.01338		3.45793	0.00592	0.00571
	1.9383			3.81118	0.02652		3.45543	0.00421	0.00587
	1.93692			3.8087	0.02511		3.45283	0.003	0.00515
	1.93554			3.80624	0.02637		3.45033	0.00214	0.0037
	1.93416			3.80377	0.03619		3.44774	0.00307	0.00451
	1.93278			3.80131	0.03281		3.44525	0.00364	0.00435
	1.93141			3.79885	0.02466		3.44267	0.00535	0.00483
	1.93004			3.79639	0.01996		3.44018	0.0025	0.00483
	1.92867			3.79394	0.02161		3.43761	0.00371	0.00515
	1.9273			3.79149	0.02184		3.43513	0.00278	0.00563
	1.92593			3.78904	0.01909		3.43256	0.00371	0.00418
	1.92457			3.7866	0.02684		3.43009	0.00285	0.00354
	1.92321			3.78415	0.01615		3.42753	0.00228	0.00491
	1.92185			3.78172	0.03141		3.42507	0.00507	0.00523
	1.92049			3.77928	0.03178		3.42252	0.00457	0.00451
	1.91913			3.77685	0.02495		3.42006	0.004	0.0041
	1.91778			3.77442	0.02797		3.41752	0.00485	0.00386
	1.91643			3.77199	0.02291		3.41507	0.00478	0.00563
	1.91508			3.76957	0.01957		3.41263	0.00428	0.00555
	1.91373			3.76715	0.02295		3.41009	0.00478	0.00507
	1.91238			3.76473	0.02462		3.40766	0.00293	0.00402
	1.91104			3.76231	0.02152		3.40513	0.00471	0.00523
	1.9097			3.7599	0.02879		3.4027	0.00307	0.00402
	1.90835			3.75749	0.02438		3.40018	0.00364	0.00435
	1.90702			3.75509	0.01981		3.39776	0.00492	0.00451
	1.90568			3.75268	0.025		3.39525	0.00514	0.00459
	1.90434			3.75028	0.02405		3.39283	0.00357	0.00483
	1.90301			3.74788	0.01636		3.39033	0.00364	0.00547
				3.74549	0.02508		3.38792	0.00343	0.00427
				3.7431	0.0193		3.38542	0.00521	0.00571
				3.74071	0.04113		3.38302	0.00378	0.00531
				3.73832	0.03334		3.38053	0.00414	0.00531
				3.73594	0.02504		3.37813	0.00371	0.00427
				3.73356	0.02352		3.37565	0.00357	0.00563
				3.73118	0.02559		3.37326	0.00228	0.00427
				3.72881	0.02604		3.37078	0.00314	0.00483
				3.72644	0.0231		3.3684	0.00421	0.00467
				3.72407	0.02416		3.36593	0.005	0.00491
				3.7217	0.02218		3.36356	0.00328	0.00427
				3.71934	0.02952		3.3611	0.00371	0.00515
				3.71698	0.01805		3.35873	0.00357	0.00467
				3.71462	0.01447		3.35637	0.00428	0.00443
				3.71227	0.02362		3.35392	0.00443	0.00451
				3.70991	0.02886		3.35156	0.00485	0.00539
				3.70756	0.03039		3.34911	0.00357	0.00435
				3.70522	0.02195		3.34676	0.00364	0.00467
				3.70287	0.01692		3.34433	0.00485	0.00467
				3.70053	0.01659		3.34198	0.00357	0.00515
				3.6982	0.02301		3.33955	0.00314	0.00563
				3.69586	0.02324		3.33721	0.00243	0.0062
				3.69353	0.01922		3.33479	0.00428	0.00515
				3.6912	0.02606		3.33246	0.00378	0.00531
				3.68887	0.03494		3.33004	0.00328	0.00491
				3.68655	0.01432		3.32772	0.00407	0.00418
				3.68423	0.03006		3.3254	0.00321	0.00338
				3.68191	0.02058		3.32299	0.00171	0.00475
				3.67959	0.02436		3.32068	0.00307	0.00451
				3.67728	0.0183		3.31828	0.00407	0.00451
				3.67497	0.01705		3.31597	0.0045	0.00451
				3.67266	0.01029		3.31358	0.00357	0.00523
				3.67036	0.02128		3.31128	0.00471	0.00579
				3.66806	0.02856		3.30889	0.00364	0.00418
				3.66576	0.01939		3.3066	0.00371	0.00475
				3.66346	0.02765		3.30422	0.00293	0.00475
				3.66117	0.01843		3.30193	0.00414	0.00475
				3.65888	0.02752		3.29965	0.00428	0.00459
				3.65659	0.02406		3.29728	0.00507	0.00539
				3.6543	0.0235		3.295	0.00293	0.00338
				3.65202	0.02141		3.29264	0.00414	0.00298
				3.64974	0.02245		3.29036	0.00335	0.00435
				3.64746	0.01535		3.28801	0.00443	0.00596
				3.64518	0.0311		3.28574	0.00314	0.00475
				3.64291	0.024		3.28339	0.00307	0.00507
				3.64064	0.02186		3.28113	0.00214	0.00531
				3.63838	0.03092		3.27888	0.0045	0.00499
				3.63611	0.018		3.27654	0.00414	0.00418
				3.63385	0.03215		3.27429	0.0045	0.00547
				3.63159	0.0207		3.27195	0.00485	0.00459
				3.62933	0.02418		3.26971	0.00357	0.00451
				3.62708	0.01185		3.26738	0.00357	0.00491
				3.62483	0.02985		3.26515	0.00357	0.00298
				3.62258	0.0184		3.26283	0.00407	0.0041
				3.62034	0.01809		3.2606	0.00321	0.00499
				3.61809	0.01655		3.25837	0.00307	0.00499
				3.61585	0.01939		3.25606	0.00343	0.00483
				3.61361	0.02884		3.25384	0.00407	0.00499
				3.61138	0.02707		3.25153	0.00236	0.00555
				3.60915	0.02622		3.24932	0.004	0.00547
				3.60692	0.01948		3.24702	0.00578	0.00531
				3.60469	0.02027		3.24481	0.00343	0.00402
				3.60246	0.02364		3.2426	0.00335	0.00499
				3.60024	0.02939		3.24032	0.00314	0.00483
				3.59802	0.01758		3.23812	0.00393	0.00563
				3.5958	0.01749		3.23583	0.00307	0.00418
				3.59359	0.02452		3.23364	0.00285	0.00443
				3.59138	0.03219		3.23136	0.00535	0.00531
				3.58917	0.03613		3.22918	0.00407	0.00451
				3.58696	0.01691		3.22699	0.00236	0.00515
				3.58476	0.02445		3.22472	0.00364	0.00499
				3.58256	0.01388		3.22254	0.00264	0.00499
				3.58036	0.01819		3.22028	0.00357	0.00563
				3.57816	0.02118		3.21811	0.00385	0.00555
				3.57597	0.02		3.21586	0.00407	0.00563
				3.57377	0.01935		3.21369	0.004	0.00523
				3.57158	0.02237		3.21153	0.0045	0.00515
				3.5694	0.02039		3.20928	0.00393	0.00354
				3.56721	0.02715		3.20712	0.003	0.00378
				3.56503	0.0223		3.20489	0.00443	0.00515
				3.56285	0.02395		3.20273	0.00407	0.00636
				3.56068	0.022		3.20058	0.00393	0.00499
				3.5585	0.02167		3.19835	0.00328	0.00499
				3.55633	0.01297		3.19621	0.00471	0.00483
				3.55416	0.03262		3.19399	0.00457	0.0041
				3.552	0.02693		3.19185	0.00314	0.00475
				3.54983	0.02719		3.18971	0.00343	0.00491
				3.54767	0.03153		3.1875	0.00314	0.00402
				3.54551	0.01699		3.18537	0.00257	0.0041
				3.54336	0.01403		3.18316	0.004	0.00435
				3.5412	0.02391		3.18104	0.00464	0.00362
				3.53905	0.02006		3.17884	0.00343	0.00467
				3.5369	0.02636		3.17672	0.00443	0.00386
				3.53475	0.01784		3.1746	0.00321	0.00507
				3.53261	0.01848		3.17241	0.00335	0.00467
				3.53047	0.01933		3.1703	0.003	0.00596
				3.52833	0.02481		3.16812	0.00364	0.00491
				3.52619	0.01451		3.16601	0.00364	0.00475
				3.52406	0.01345		3.16391	0.00421	0.00443
				3.52193	0.02619		3.16173	0.00378	0.00427
				3.5198	0.0212		3.15964	0.00492	0.00499
				3.51767	0.0318		3.15747	0.00357	0.00515
				3.51554	0.02752		3.15538	0.00335	0.00547
				3.51342	0.02212		3.15329	0.00414	0.00531
				3.5113	0.02113		3.15113	0.00314	0.00346
				3.50918	0.02218		3.14904	0.003	0.00459
				3.50707	0.01983		3.14689	0.00214	0.00475
				3.50496	0.0161		3.14481	0.00271	0.00507
				3.50285	0.01042		3.14274	0.00421	0.00499
				3.50074	0.02207		3.14059	0.00471	0.00491
				3.49863	0.02252		3.13852	0.00435	0.00491
				3.49653	0.02		3.13646	0.00371	0.00499
				3.49443	0.0213		3.13432	0.00343	0.00483
				3.49233	0.02047		3.13226	0.00393	0.0029
				3.49024	0.02311		3.13012	0.00535	0.00523
				3.48814	0.02482		3.12807	0.0035	0.00515
				3.48605	0.02268		3.12602	0.00293	0.00451
				3.48396	0.02033		3.12389	0.00257	0.00507
				3.48188	0.02193		3.12185	0.00385	0.00483
				3.47979	0.02346		3.11973	0.00293	0.00531
				3.47771	0.01875		3.11769	0.00364	0.00507
				3.47563	0.02357		3.11565	0.00371	0.00636
				3.47355	0.01899		3.11354	0.00421	0.00539
				3.47148	0.02708		3.11151	0.00535	0.00507
				3.46941	0.01908		3.10948	0.00343	0.00539
				3.46734	0.02377		3.10737	0.00485	0.00531
				3.46527	0.01768		3.10535	0.00414	0.00483
				3.4632	0.01951		3.10325	0.00464	0.00475
				3.46114	0.02351		3.10123	0.00307	0.00515
				3.45908	0.02302		3.09922	0.00243	0.00394
				3.45702	0.02202		3.09713	0.00443	0.00604
				3.45496	0.01464		3.09512	0.00435	0.00555
				3.45291	0.0287		3.09311	0.00457	0.00507
				3.45086	0.03518		3.09103	0.00478	0.00491
				3.44881	0.02189		3.08902	0.00428	0.00555
				3.44676	0.02343		3.08695	0.00343	0.00491
				3.44472	0.02735		3.08495	0.00357	0.00499
				3.44268	0.01931		3.08296	0.00464	0.00587
				3.44063	0.02392		3.08089	0.004	0.00467
				3.4386	0.01351		3.0789	0.00414	0.00459
				3.43656	0.02599		3.07691	0.00421	0.00402
				3.43453	0.03084		3.07485	0.00278	0.00322
				3.4325	0.02874		3.07287	0.00335	0.0041
				3.43047	0.02701		3.07082	0.004	0.00475
				3.42844	0.01943		3.06884	0.00257	0.00394
				3.42642	0.01702		3.06687	0.004	0.00563
				3.4244	0.01422		3.06482	0.00393	0.00459
				3.42238	0.03647		3.06285	0.00378	0.00451
				3.42036	0.01116		3.06088	0.00414	0.00362
				3.41834	0.02532		3.05885	0.003	0.00475
				3.41633	0.02444		3.05688	0.00385	0.0041
				3.41432	0.02466		3.05493	0.00335	0.00427
				3.41231	0.02669		3.0529	0.00385	0.00394
				3.4103	0.01715		3.05094	0.00443	0.00555
				3.4083	0.02582		3.04899	0.004	0.00459
				3.4063	0.0238		3.04697	0.004	0.00362
				3.4043	0.02305		3.04502	0.004	0.00604
				3.4023	0.01897		3.043	0.00385	0.00386
				3.40031	0.03419		3.04106	0.00314	0.00338
				3.39831	0.02508		3.03913	0.00293	0.00451
				3.39632	0.03593		3.03712	0.00328	0.00418
				3.39433	0.02004		3.03518	0.00314	0.00451
				3.39235	0.02158		3.03325	0.0035	0.0041
				3.39036	0.02183		3.03125	0.00421	0.00507
				3.38838	0.02794		3.02932	0.004	0.00515
				3.3864	0.02648		3.0274	0.00257	0.00475
				3.38442	0.03096		3.02541	0.003	0.00475
				3.38245	0.02773		3.02349	0.00364	0.00523
				3.38047	0.0236		3.02157	0.00464	0.00483
				3.3785	0.02386		3.01959	0.00364	0.00499
				3.37653	0.01536		3.01767	0.00307	0.00571
				3.37457	0.01057		3.01577	0.00471	0.0062
				3.3726	0.01708		3.01379	0.00514	0.00563
				3.37064	0.0219		3.01188	0.00385	0.00459
				3.36868	0.01022		3.00998	0.00378	0.00467
				3.36672	0.02527		3.00801	0.00364	0.00515
				3.36476	0.02868		3.00611	0.00257	0.0062
				3.36281	0.02586		3.00422	0.00478	0.00523
				3.36086	0.01647		3.00226	0.00385	0.00507
				3.35891	0.019		3.00037	0.00385	0.00314
				3.35696	0.01982		2.99848	0.00378	0.00531
				3.35502	0.01367		2.99652	0.0035	0.00499
				3.35307	0.02854		2.99464	0.0025	0.00531
				3.35113	0.0198		2.99276	0.00364	0.00402
				3.34919	0.02459		2.99081	0.00343	0.00515
				3.34726	0.01712		2.98894	0.00443	0.00539
				3.34532	0.0249		2.98707	0.00492	0.00418
				3.34339	0.03153		2.98513	0.00414	0.00418
				3.34146	0.02501		2.98326	0.005	0.00596
				3.33953	0.02666		2.98139	0.00443	0.00443
				3.3376	0.02614		2.97946	0.00478	0.00531
				3.33568	0.03211		2.9776	0.00507	0.00499
				3.33376	0.02223		2.97574	0.00357	0.0033
				3.33183	0.02397		2.97381	0.00385	0.00427
				3.32992	0.01685		2.97196	0.00371	0.00459
				3.328	0.01651		2.97011	0.0045	0.00571
				3.32609	0.03021		2.96819	0.00278	0.00354
				3.32417	0.01891		2.96634	0.00414	0.00427
				3.32227	0.00815		2.9645	0.00492	0.00435
				3.32036	0.02367		2.96259	0.00264	0.00467
				3.31845	0.01709		2.96075	0.00364	0.0037
				3.31655	0.01664		2.95891	0.00357	0.00418
				3.31465	0.02217		2.957	0.00321	0.00539
				3.31275	0.02493		2.95517	0.00514	0.00523
				3.31085	0.02196		2.95334	0.00457	0.00402
				3.30895	0.02191		2.95144	0.00378	0.0041
				3.30706	0.02334		2.94962	0.00385	0.00507
				3.30517	0.02365		2.94779	0.00428	0.00459
				3.30328	0.01525		2.94597	0.00321	0.00555
				3.30139	0.02788		2.94408	0.002	0.00459
				3.29951	0.02834		2.94227	0.00314	0.00515
				3.29762	0.01932		2.94045	0.00271	0.00499
				3.29574	0.01957		2.93857	0.0035	0.00491
				3.29386	0.02719		2.93676	0.00314	0.00587
				3.29199	0.01415		2.93495	0.00421	0.00515
				3.29011	0.02108		2.93308	0.0035	0.00531
				3.28824	0.0256		2.93128	0.00542	0.00579
				3.28637	0.02045		2.92948	0.0045	0.0062
				3.2845	0.02445		2.92761	0.00642	0.00692
				3.28263	0.02522		2.92581	0.00457	0.00587
				3.28077	0.01671		2.92402	0.00457	0.00491
				3.2789	0.02202		2.92223	0.00393	0.00628
				3.27704	0.0161		2.92037	0.00443	0.00604
				3.27518	0.02295		2.91858	0.00271	0.00435
				3.27333	0.02285		2.91679	0.0045	0.00531
				3.27147	0.02312		2.91494	0.00385	0.00571
				3.26962	0.02462		2.91316	0.00471	0.00555
				3.26777	0.02639		2.91138	0.00393	0.00571
				3.26592	0.02146		2.90954	0.00335	0.00459
				3.26407	0.02628		2.90776	0.0045	0.0066
				3.26222	0.02529		2.90599	0.00371	0.00539
				3.26038	0.01505		2.90422	0.00407	0.00571
				3.25854	0.02671		2.90239	0.00357	0.00523
				3.2567	0.02348		2.90062	0.0035	0.00443
				3.25486	0.02159		2.89886	0.00293	0.00475
				3.25303	0.02473		2.89703	0.00257	0.00499
				3.25119	0.02623		2.89527	0.00521	0.0041
				3.24936	0.02131		2.89351	0.00443	0.00571
				3.24753	0.02195		2.89176	0.00271	0.00523
				3.2457	0.0217		2.88994	0.00307	0.00563
				3.24388	0.03993		2.88819	0.00378	0.00499
				3.24205	0.02639		2.88644	0.004	0.00531
				3.24023	0.02737		2.88463	0.003	0.00563
				3.23841	0.02091		2.88288	0.00557	0.00716
				3.23659	0.01998		2.88114	0.00478	0.00636
				3.23478	0.01557		2.8794	0.00435	0.00523
				3.23296	0.01787		2.8776	0.004	0.00507
				3.23115	0.02699		2.87586	0.00271	0.0041
				3.22934	0.0309		2.87413	0.00264	0.00539
				3.22753	0.02578		2.87233	0.00335	0.00475
				3.22573	0.02706		2.8706	0.00592	0.0062
				3.22392	0.01747		2.86888	0.00421	0.00515
				3.22212	0.0315		2.86715	0.00357	0.00475
				3.22032	0.02098		2.86536	0.00464	0.00579
				3.21852	0.01526		2.86364	0.00385	0.00467
				3.21672	0.01926		2.86192	0.00271	0.00515
				3.21493	0.02776		2.86021	0.00343	0.00443
				3.21313	0.01941		2.85843	0.00385	0.00499
				3.21134	0.0174		2.85671	0.00407	0.00402
				3.20955	0.01866		2.855	0.00357	0.00483
				3.20776	0.03001		2.85323	0.00542	0.00515
				3.20598	0.03709		2.85152	0.00321	0.00435
				3.20419	0.02522		2.84982	0.00357	0.0041
				3.20241	0.01605		2.84812	0.00393	0.00394
				3.20063	0.03005		2.84635	0.00343	0.00499
				3.19885	0.02328		2.84465	0.00443	0.00443
				3.19708	0.01332		2.84296	0.00464	0.00418
				3.1953	0.01127		2.84126	0.00393	0.00596
				3.19353	0.02291		2.83951	0.004	0.00394
				3.19176	0.02343		2.83782	0.00357	0.00523
				3.18999	0.00916		2.83613	0.00285	0.00507
				3.18822	0.01626		2.83444	0.0045	0.00579
				3.18646	0.02401		2.83269	0.00371	0.00378
				3.18469	0.02401		2.83101	0.00528	0.00459
				3.18293	0.02102		2.82933	0.00421	0.00499
				3.18117	0.02168		2.82759	0.00421	0.00394
				3.17941	0.02852		2.82591	0.0025	0.0041
				3.17766	0.02516		2.82424	0.00414	0.00563
				3.1759	0.02028		2.82257	0.00542	0.00507
				3.17415	0.01307		2.82084	0.00393	0.00491
				3.1724	0.022		2.81917	0.00564	0.0062
				3.17065	0.02169		2.8175	0.00478	0.00459
				3.1689	0.01155		2.81584	0.004	0.00555
				3.16716	0.01962		2.81411	0.0035	0.00531
				3.16541	0.02138		2.81245	0.003	0.00579
				3.16367	0.03163		2.8108	0.004	0.00418
				3.16193	0.02028		2.80914	0.00271	0.00491
				3.16019	0.02113		2.80742	0.00285	0.00386
				3.15846	0.02131		2.80577	0.00393	0.00467
				3.15672	0.0228		2.80412	0.00328	0.00427
				3.15499	0.02941		2.80247	0.00393	0.00491
				3.15326	0.0215		2.80076	0.00393	0.00491
				3.15153	0.02463		2.79912	0.00307	0.00459
				3.1498	0.02487		2.79748	0.00385	0.00596
				3.14808	0.02501		2.79584	0.00414	0.00443
				3.14635	0.02016		2.7942	0.00428	0.00547
				3.14463	0.01853		2.7925	0.004	0.00467
				3.14291	0.01995		2.79087	0.00457	0.00499
				3.14119	0.0134		2.78923	0.00335	0.00547
				3.13948	0.02844		2.7876	0.00385	0.00531
				3.13776	0.0273		2.78591	0.00492	0.00539
				3.13605	0.03399		2.78428	0.00393	0.00555
				3.13434	0.02551		2.78266	0.00514	0.00523
				3.13263	0.01562		2.78104	0.00407	0.00596
				3.13092	0.01894		2.77935	0.00471	0.00435
				3.12921	0.02172		2.77773	0.00321	0.00523
				3.12751	0.01891		2.77612	0.00443	0.00563
				3.1258	0.01619		2.7745	0.00393	0.00394
				3.1241	0.03338		2.77283	0.00221	0.00427
				3.1224	0.02997		2.77122	0.00393	0.0041
				3.12071	0.01258		2.76961	0.00414	0.00491
				3.11901	0.01886		2.768	0.00471	0.00427
				3.11732	0.01609		2.76639	0.00378	0.00491
				3.11562	0.03755		2.76473	0.00485	0.00515
				3.11393	0.02788		2.76313	0.00278	0.00555
				3.11225	0.02669		2.76153	0.00357	0.00499
				3.11056	0.02269		2.75993	0.004	0.00467
				3.10887	0.01792		2.75827	0.00421	0.00475
				3.10719	0.02765		2.75667	0.00343	0.00467
				3.10551	0.02768		2.75508	0.00443	0.00378
				3.10383	0.01988		2.75349	0.00492	0.00427
				3.10215	0.02261		2.7519	0.00443	0.00579
				3.10047	0.02362		2.75025	0.00307	0.00467
				3.0988	0.02276		2.74867	0.00407	0.00467
				3.09712	0.02406		2.74709	0.00371	0.00555
				3.09545	0.02594		2.7455	0.00335	0.00507
				3.09378	0.01548		2.74386	0.00414	0.00539
				3.09211	0.02971		2.74229	0.00443	0.0041
				3.09045	0.02116		2.74071	0.00285	0.00346
				3.08878	0.01358		2.73913	0.00278	0.00499
				3.08712	0.02108		2.73756	0.004	0.00539
				3.08546	0.01619		2.73593	0.00314	0.00443
				3.0838	0.01697		2.73436	0.00414	0.00459
				3.08214	0.01437		2.7328	0.00314	0.00459
				3.08048	0.02342		2.73123	0.00414	0.00515
				3.07883	0.0184		2.72967	0.00271	0.00427
				3.07717	0.02867		2.72805	0.00335	0.00515
				3.07552	0.02131		2.72649	0.00428	0.00467
				3.07387	0.01254		2.72493	0.00478	0.00402
				3.07222	0.01606		2.72337	0.00414	0.00531
				3.07058	0.01887		2.72176	0.00428	0.00475
				3.06893	0.03086		2.7202	0.00414	0.00467
				3.06729	0.02815		2.71865	0.00257	0.00427
				3.06565	0.01735		2.7171	0.00371	0.00459
				3.06401	0.02063		2.71556	0.0045	0.00539
				3.06237	0.02144		2.71395	0.00186	0.00587
				3.06073	0.01948		2.71241	0.00393	0.00531
				3.0591	0.03175		2.71087	0.00421	0.00362
				3.05747	0.01678		2.70933	0.00492	0.00515
				3.05583	0.02291		2.70779	0.00285	0.00475
				3.0542	0.02173		2.70619	0.00414	0.00531
				3.05257	0.01664		2.70466	0.00414	0.00628
				3.05095	0.02253		2.70312	0.00385	0.00628
				3.04932	0.01877		2.70159	0.00371	0.00563
				3.0477	0.03139		2.70006	0.00428	0.00507
				3.04608	0.01902		2.69853	0.0045	0.00531
				3.04446	0.01995		2.69695	0.00457	0.00483
				3.04284	0.02169		2.69543	0.00471	0.00402
				3.04122	0.02216		2.6939	0.0055	0.00579
				3.03961	0.02208		2.69238	0.00407	0.00475
				3.03799	0.02753		2.69086	0.00385	0.00596
				3.03638	0.02214		2.68929	0.00214	0.00507
				3.03477	0.02232		2.68777	0.00335	0.00507
				3.03316	0.015		2.68626	0.00464	0.00467
				3.03155	0.02931		2.68474	0.00485	0.00539
				3.02995	0.02651		2.68323	0.003	0.00483
				3.02834	0.01715		2.68167	0.00321	0.00531
				3.02674	0.02798		2.68016	0.00335	0.00475
				3.02514	0.01713		2.67865	0.004	0.00451
				3.02354	0.02902		2.67715	0.00307	0.00418
				3.02194	0.02344		2.67565	0.0035	0.00386
				3.02035	0.02997		2.67415	0.00471	0.00555
				3.01875	0.02751		2.67259	0.00478	0.00636
				3.01716	0.01813		2.67109	0.00357	0.00563
				3.01557	0.02309		2.6696	0.00492	0.00563
				3.01398	0.01767		2.66811	0.005	0.00483
				3.01239	0.02221		2.66661	0.0035	0.00427
				3.0108	0.015		2.66507	0.0045	0.00386
				3.00922	0.0273		2.66358	0.0045	0.00523
				3.00763	0.02327		2.66209	0.00443	0.00507
				3.00605	0.03022		2.6606	0.00364	0.00451
				3.00447	0.01861		2.65912	0.00443	0.00475
				3.00289	0.02712		2.65764	0.00464	0.00499
				3.00131	0.02522		2.6561	0.00393	0.00539
				2.99974	0.01629		2.65462	0.00514	0.00676
				2.99816	0.022		2.65315	0.00421	0.00491
				2.99659	0.0229		2.65167	0.00393	0.00451
				2.99502	0.02122		2.6502	0.00428	0.00427
				2.99345	0.0279		2.64873	0.00528	0.00491
				2.99188	0.03622		2.6472	0.00293	0.00427
				2.99032	0.01321		2.64573	0.0035	0.00443
				2.98875	0.0228		2.64426	0.002	0.00427
				2.98719	0.03661		2.6428	0.00343	0.00491
				2.98563	0.02503		2.64133	0.003	0.00427
				2.98407	0.03034		2.63987	0.003	0.00491
				2.98251	0.02006		2.63835	0.00407	0.00555
				2.98095	0.02548		2.6369	0.00428	0.00539
				2.97939	0.03606		2.63544	0.005	0.00507
				2.97784	0.03123		2.63398	0.00592	0.00652
				2.97629	0.02578		2.63253	0.00571	0.00523
				2.97474	0.02007		2.63108	0.00443	0.00451
				2.97319	0.02512		2.62963	0.00485	0.00459
				2.97164	0.0155		2.62812	0.00371	0.00427
				2.97009	0.02184		2.62667	0.00485	0.00459
				2.96855	0.02722		2.62523	0.00478	0.00547
				2.967	0.02383		2.62378	0.00414	0.00563
				2.96546	0.0273		2.62234	0.00443	0.00571
				2.96392	0.02677		2.6209	0.00414	0.00612
				2.96238	0.01425		2.6194	0.00421	0.00459
				2.96084	0.01807		2.61796	0.00471	0.00459
				2.95931	0.01992		2.61653	0.00407	0.00483
				2.95777	0.01823		2.61509	0.00371	0.00491
				2.95624	0.02021		2.61366	0.00293	0.00418
				2.95471	0.03588		2.61223	0.00293	0.00378
				2.95318	0.02438		2.6108	0.00407	0.0041
				2.95165	0.01543		2.60931	0.00364	0.00507
				2.95012	0.01729		2.60789	0.0045	0.00451
				2.9486	0.01936		2.60646	0.00385	0.00386
				2.94707	0.02449		2.60504	0.00385	0.00587
				2.94555	0.02298		2.60362	0.00314	0.00427
				2.94403	0.02495		2.6022	0.00385	0.00571
				2.94251	0.01883		2.60078	0.00343	0.00515
				2.94099	0.02672		2.5993	0.00357	0.00435
				2.93947	0.02493		2.59789	0.00521	0.00547
				2.93796	0.02811		2.59647	0.0045	0.00427
				2.93644	0.01012		2.59506	0.00278	0.00378
				2.93493	0.01883		2.59365	0.00285	0.00467
				2.93342	0.01469		2.59224	0.00314	0.00571
				2.93191	0.0285		2.59083	0.00343	0.00435
				2.9304	0.02412		2.58942	0.00357	0.0037
				2.9289	0.01903		2.58796	0.00357	0.00475
				2.92739	0.01595		2.58656	0.00457	0.00523
				2.92589	0.01778		2.58516	0.00492	0.00579
				2.92439	0.01682		2.58376	0.00343	0.00451
				2.92289	0.0273		2.58236	0.00371	0.00604
				2.92139	0.01995		2.58096	0.00578	0.00628
				2.91989	0.01807		2.57956	0.00478	0.00579
				2.91839	0.0192		2.57817	0.00443	0.00354
				2.9169	0.02552		2.57672	0.00371	0.00427
				2.9154	0.02946		2.57533	0.004	0.00628
				2.91391	0.01752		2.57394	0.00464	0.00515
				2.91242	0.01248		2.57255	0.00343	0.00435
				2.91093	0.02472		2.57117	0.0045	0.00386
				2.90944	0.02861		2.56978	0.00414	0.00636
				2.90796	0.02442		2.5684	0.00443	0.00402
				2.90647	0.02731		2.56701	0.00564	0.00499
				2.90499	0.03138		2.56558	0.00471	0.00435
				2.90351	0.01661		2.5642	0.006	0.00571
				2.90203	0.02874		2.56282	0.00478	0.00491
				2.90055	0.02719		2.56145	0.00407	0.00451
				2.89907	0.01907		2.56007	0.005	0.00628
				2.89759	0.02569		2.5587	0.00485	0.00563
				2.89612	0.02012		2.55732	0.004	0.00402
				2.89464	0.01508		2.55595	0.00364	0.00467
				2.89317	0.01502		2.55458	0.00378	0.00499
				2.8917	0.02447		2.55316	0.00478	0.00499
				2.89023	0.0213		2.5518	0.00514	0.00523
				2.88876	0.0204		2.55043	0.005	0.00507
				2.8873	0.02398		2.54907	0.0045	0.00507
				2.88583	0.03106		2.54771	0.00485	0.00587
				2.88437	0.0185		2.54635	0.005	0.00507
				2.88291	0.0189		2.54499	0.00542	0.00402
				2.88145	0.01606		2.54363	0.00542	0.00579
				2.87999	0.02974		2.54227	0.00542	0.00539
				2.87853	0.00471		2.54087	0.00521	0.0062
				2.87707	0.01827		2.53951	0.00478	0.00483
				2.87561	0.02504		2.53816	0.0055	0.00418
				2.87416	0.025		2.53681	0.00649	0.00636
				2.87271	0.0243		2.53546	0.00628	0.00418
				2.87126	0.02741		2.53412	0.00521	0.00571
				2.86981	0.01951		2.53277	0.00671	0.00596
				2.86836	0.02182		2.53143	0.00714	0.00531
				2.86691	0.01922		2.53008	0.00906	0.00531
				2.86547	0.01559		2.52874	0.00807	0.00612
				2.86402	0.02257		2.52735	0.00757	0.00571
				2.86258	0.02116		2.52601	0.00871	0.00555
				2.86114	0.02153		2.52467	0.00935	0.00507
				2.8597	0.02691		2.52334	0.01078	0.00515
				2.85826	0.03884		2.522	0.00964	0.0062
				2.85682	0.02737		2.52067	0.01085	0.00451
				2.85538	0.02923		2.51934	0.01135	0.00652
				2.85395	0.02908		2.51801	0.01377	0.0066
				2.85252	0.01879		2.51668	0.01449	0.00628
				2.85108	0.02197		2.51535	0.01592	0.00628
				2.84965	0.02045		2.51403	0.01684	0.00652
				2.84822	0.02882		2.51265	0.01927	0.0066
				2.84679	0.02761		2.51133	0.02013	0.00451
				2.84537	0.0221		2.51	0.02155	0.00596
				2.84394	0.01787		2.50868	0.02334	0.00451
				2.84252	0.03598		2.50737	0.02591	0.00579
				2.8411	0.02469		2.50605	0.02776	0.00628
				2.83967	0.02105		2.50473	0.03183	0.00644
				2.83825	0.01754		2.50342	0.03169	0.00604
				2.83683	0.01437		2.5021	0.03704	0.00571
				2.83542	0.02678		2.50079	0.04068	0.00596
				2.834	0.01995		2.49948	0.04646	0.00499
				2.83259	0.02115		2.49817	0.04468	0.00587
				2.83117	0.02553		2.49681	0.05217	0.00587
				2.82976	0.01796		2.49551	0.05703	0.00604
				2.82835	0.02523		2.4942	0.06252	0.00547
				2.82694	0.02062		2.4929	0.07009	0.00587
				2.82553	0.02311		2.49159	0.07808	0.00636
				2.82413	0.01644		2.49029	0.08572	0.00644
				2.82272	0.01979		2.48899	0.09328	0.0062
				2.82132	0.0315		2.48769	0.09121	0.00499
				2.81991	0.0231		2.4864	0.08922	0.007
				2.81851	0.02782		2.4851	0.09086	0.00628
				2.81711	0.02496		2.48381	0.09899	0.00539
				2.81571	0.02773		2.48251	0.10884	0.00555
				2.81431	0.02294		2.48122	0.12419	0.00636
				2.81292	0.03392		2.47993	0.13696	0.00708
				2.81152	0.02974		2.47864	0.15281	0.00636
				2.81013	0.02218		2.47731	0.17322	0.00716
				2.80874	0.01671		2.47602	0.1942	0.00628
				2.80735	0.02245		2.47473	0.20063	0.00547
				2.80596	0.02497		2.47345	0.2129	0.00563
				2.80457	0.01813		2.47217	0.23003	0.00612
				2.80318	0.02102		2.47089	0.24688	0.0066
				2.80179	0.02222		2.46961	0.26965	0.00716
				2.80041	0.02077		2.46833	0.30233	0.0074
				2.79903	0.02261		2.46705	0.31654	0.00724
				2.79764	0.02536		2.46578	0.33324	0.00483
				2.79626	0.03083		2.4645	0.36086	0.00596
				2.79488	0.0292		2.46323	0.38955	0.00652
				2.79351	0.01835		2.46196	0.41653	0.00716
				2.79213	0.0152		2.46069	0.45479	0.00475
				2.79075	0.0202		2.45942	0.49575	0.00475
				2.78938	0.02314		2.45815	0.52452	0.00628
				2.788	0.02114		2.45688	0.56406	0.00612
				2.78663	0.02416		2.45562	0.60124	0.00652
				2.78526	0.02231		2.45431	0.64892	0.00708
				2.78389	0.02077		2.45304	0.71123	0.0074
				2.78252	0.02312		2.45178	0.75062	0.00684
				2.78116	0.01928		2.45052	0.74449	0.00668
				2.77979	0.02656		2.44926	0.74484	0.00748
				2.77843	0.01592		2.44801	0.80151	0.00579
				2.77706	0.02558		2.44675	0.84584	0.00459
				2.7757	0.02587		2.4455	0.92013	0.00515
				2.77434	0.02855		2.44424	0.96367	0.00604
				2.77298	0.02604		2.44299	0.95425	0.00612
				2.77162	0.02158		2.44174	0.94326	0.00748
				2.77027	0.02466		2.44049	0.93969	0.00676
				2.76891	0.02197		2.43924	0.95782	0.00612
				2.76756	0.01955		2.43799	0.92199	0.00587
				2.7662	0.02116		2.43675	0.92527	0.00571
				2.76485	0.01843		2.4355	0.94404	0.00604
				2.7635	0.02153		2.43426	0.97388	0.00531
				2.76215	0.02305		2.43302	0.97809	0.00531
				2.7608	0.01596		2.43178	1	0.00644
				2.75946	0.02047		2.43054	0.97652	0.0062
				2.75811	0.02339		2.4293	0.89144	0.00515
				2.75677	0.0297		2.42806	0.82385	0.00555
				2.75542	0.01974		2.42683	0.78246	0.00676
				2.75408	0.03095		2.42559	0.7836	0.007
				2.75274	0.02808		2.42436	0.74641	0.00612
				2.7514	0.01435		2.42313	0.74313	0.00547
				2.75006	0.0204		2.42185	0.7215	0.00547
				2.74873	0.02757		2.42062	0.69867	0.00507
				2.74739	0.02809		2.41939	0.66591	0.00507
				2.74606	0.02944		2.41817	0.63707	0.00587
				2.74472	0.02116		2.41694	0.58062	0.00555
				2.74339	0.02056		2.41572	0.55406	0.00483
				2.74206	0.02045		2.41449	0.54564	0.00652
				2.74073	0.02752		2.41327	0.49968	0.00475
				2.7394	0.02154		2.41205	0.42231	0.00539
				2.73807	0.02877		2.41083	0.38984	0.007
				2.73675	0.02032		2.40961	0.35829	0.00531
				2.73542	0.03081		2.4084	0.35779	0.00539
				2.7341	0.02927		2.40718	0.32674	0.00644
				2.73278	0.03861		2.40597	0.29313	0.00676
				2.73146	0.02878		2.40475	0.26408	0.00579
				2.73014	0.01322		2.40354	0.23317	0.00579
				2.72882	0.02318		2.40233	0.19827	0.00604
				2.7275	0.02159		2.40112	0.17593	0.00708
				2.72618	0.0228		2.39991	0.16723	0.00652
				2.72487	0.02112		2.3987	0.13104	0.00418
				2.72355	0.02378		2.3975	0.11091	0.00539
				2.72224	0.01917		2.39629	0.10456	0.0066
				2.72093	0.01723		2.39509	0.09992	0.00652
				2.71962	0.01659		2.39389	0.09278	0.00579
				2.71831	0.03129		2.39269	0.08222	0.00604
				2.717	0.02278		2.39149	0.06902	0.00579
				2.71569	0.02252		2.39029	0.06102	0.00612
				2.71439	0.02042		2.38909	0.05753	0.00773
				2.71308	0.02322		2.38789	0.05075	0.00652
				2.71178	0.02164		2.3867	0.04868	0.0066
				2.71048	0.02388		2.3855	0.04639	0.00676
				2.70917	0.02075		2.38431	0.03933	0.0074
				2.70787	0.0186		2.38312	0.03647	0.00547
				2.70658	0.00985		2.38193	0.03247	0.00507
				2.70528	0.01632		2.38074	0.03026	0.00587
				2.70398	0.03085		2.37955	0.02627	0.00612
				2.70269	0.01145		2.37837	0.02534	0.00596
				2.70139	0.03804		2.37718	0.02362	0.00587
				2.7001	0.01205		2.376	0.02191	0.00571
				2.69881	0.02998		2.37481	0.01799	0.00636
				2.69752	0.01393		2.37363	0.0177	0.00724
				2.69623	0.02156		2.37245	0.01677	0.00724
				2.69494	0.01356		2.37127	0.01756	0.00636
				2.69365	0.02241		2.37009	0.01606	0.00483
				2.69237	0.01806		2.36891	0.01642	0.00507
				2.69108	0.0209		2.36774	0.01385	0.00571
				2.6898	0.01833		2.36656	0.0127	0.00596
				2.68851	0.02609		2.36539	0.01228	0.00732
				2.68723	0.02687		2.36422	0.01213	0.00596
				2.68595	0.0204		2.36304	0.01071	0.00684
				2.68467	0.01951		2.36187	0.00928	0.00555
				2.6834	0.01613		2.3607	0.00921	0.00507
				2.68212	0.02262		2.35954	0.00949	0.00499
				2.68084	0.013		2.35837	0.00978	0.00628
				2.67957	0.02464		2.3572	0.00792	0.0062
				2.6783	0.02137		2.35604	0.00964	0.00571
				2.67702	0.02661		2.35488	0.00864	0.00531
				2.67575	0.02085		2.35371	0.00935	0.00443
				2.67448	0.02046		2.35255	0.00878	0.00547
				2.67321	0.03117		2.35139	0.00792	0.00636
				2.67195	0.02436		2.35023	0.00692	0.00612
				2.67068	0.01615		2.34908	0.00799	0.00563
				2.66941	0.02222		2.34792	0.00621	0.0066
				2.66815	0.02561		2.34676	0.00507	0.00563
				2.66689	0.01747		2.34561	0.00657	0.00587
				2.66562	0.02141		2.34446	0.00557	0.00596
				2.66436	0.01262		2.34335	0.00628	0.00692
				2.6631	0.01575		2.3422	0.00664	0.0062
				2.66184	0.01883		2.34105	0.00457	0.00676
				2.66059	0.02529		2.3399	0.00421	0.00555
				2.65933	0.01306		2.33875	0.00378	0.00491
				2.65807	0.02173		2.3376	0.00635	0.00531
				2.65682	0.01732		2.33646	0.00607	0.00579
				2.65557	0.02877		2.33531	0.0045	0.00652
				2.65431	0.02681		2.33417	0.00435	0.0062
				2.65306	0.02446		2.33303	0.00535	0.00539
				2.65181	0.03115		2.33189	0.00507	0.00587
				2.65056	0.02162		2.33075	0.00528	0.00523
				2.64932	0.02529		2.32961	0.0055	0.00604
				2.64807	0.02037		2.32847	0.00385	0.00507
				2.64682	0.02365		2.32734	0.00535	0.00459
				2.64558	0.02039		2.3262	0.00464	0.00531
				2.64434	0.02659		2.32507	0.00464	0.00499
				2.64309	0.01498		2.32393	0.00528	0.00604
				2.64185	0.02462		2.3228	0.00471	0.00612
				2.64061	0.0291		2.32167	0.00428	0.00636
				2.63937	0.02038		2.32054	0.00435	0.00676
				2.63814	0.02889		2.31941	0.00371	0.00563
				2.6369	0.02842		2.31828	0.00542	0.00587
				2.63566	0.02985		2.31716	0.00514	0.00644
				2.63443	0.0158		2.31603	0.00457	0.00596
				2.6332	0.01963		2.31491	0.00464	0.00555
				2.63196	0.02753		2.31383	0.00364	0.00515
				2.63073	0.02665		2.31271	0.00564	0.0062
				2.6295	0.02774		2.31159	0.00443	0.00563
				2.62827	0.01324		2.31047	0.0045	0.00475
				2.62705	0.03124		2.30935	0.00471	0.00596
				2.62582	0.01668		2.30823	0.00535	0.00612
				2.62459	0.01306		2.30711	0.00357	0.00644
				2.62337	0.02172		2.306	0.00343	0.00604
				2.62214	0.01957		2.30488	0.00464	0.00636
				2.62092	0.02085		2.30377	0.00428	0.00547
				2.6197	0.02183		2.30266	0.00357	0.00483
				2.61848	0.02749		2.30154	0.0045	0.00571
				2.61726	0.02032		2.30043	0.00507	0.00515
				2.61604	0.023		2.29932	0.00435	0.00628
				2.61482	0.03206		2.29822	0.00457	0.00467
				2.61361	0.02105		2.29711	0.00414	0.0062
				2.61239	0.02153		2.296	0.00414	0.00724
				2.61118	0.02942		2.2949	0.00457	0.00596
				2.60996	0.03156		2.29384	0.00485	0.00555
				2.60875	0.0189		2.29273	0.00507	0.00612
				2.60754	0.0172		2.29163	0.00343	0.00563
				2.60633	0.01295		2.29053	0.00414	0.00523
				2.60512	0.02425		2.28943	0.0055	0.00499
				2.60392	0.02182		2.28833	0.00435	0.00587
				2.60271	0.01804		2.28724	0.00485	0.00716
				2.6015	0.0245		2.28614	0.00414	0.00612
				2.6003	0.02618		2.28504	0.00393	0.00604
				2.59909	0.01194		2.28395	0.00514	0.00467
				2.59789	0.02518		2.28286	0.0035	0.00668
				2.59669	0.02434		2.28176	0.00328	0.00547
				2.59549	0.01903		2.28067	0.00335	0.00467
				2.59429	0.02654		2.27958	0.00414	0.00563
				2.59309	0.01961		2.27853	0.0045	0.00644
				2.59189	0.01803		2.27745	0.00514	0.00636
				2.5907	0.02545		2.27636	0.00335	0.0062
				2.5895	0.02508		2.27527	0.00364	0.00708
				2.58831	0.02799		2.27419	0.00328	0.00676
				2.58712	0.02954		2.2731	0.00607	0.0062
				2.58592	0.02296		2.27202	0.004	0.00555
				2.58473	0.02383		2.27094	0.005	0.00684
				2.58354	0.03055		2.26986	0.00435	0.00724
				2.58235	0.03347		2.26878	0.00443	0.00756
				2.58116	0.0241		2.2677	0.00485	0.0062
				2.57998	0.02052		2.26662	0.00457	0.00716
				2.57879	0.01737		2.26559	0.003	0.00571
				2.57761	0.02307		2.26451	0.00457	0.00748
				2.57642	0.01958		2.26344	0.00293	0.0074
				2.57524	0.02042		2.26236	0.00471	0.00644
				2.57406	0.02812		2.26129	0.00528	0.00732
				2.57288	0.03351		2.26022	0.00443	0.007
				2.5717	0.02098		2.25915	0.00514	0.0074
				2.57052	0.02954		2.25808	0.00364	0.00732
				2.56934	0.0276		2.25701	0.0045	0.00684
				2.56816	0.02602		2.25594	0.0045	0.00861
				2.56699	0.02969		2.25487	0.00407	0.00805
				2.56581	0.01846		2.25385	0.005	0.00652
				2.56464	0.02129		2.25278	0.00407	0.00805
				2.56347	0.03137		2.25172	0.00535	0.0074
				2.56229	0.01813		2.25066	0.00578	0.00652
				2.56112	0.02079		2.2496	0.00321	0.007
				2.55995	0.02873		2.24853	0.00271	0.0074
				2.55878	0.02181		2.24747	0.00464	0.0066
				2.55762	0.01077		2.24642	0.00421	0.00773
				2.55645	0.0245		2.24536	0.00335	0.00861
				2.55528	0.03444		2.2443	0.00293	0.00837
				2.55412	0.01672		2.24329	0.003	0.00748
				2.55295	0.0223		2.24223	0.00314	0.00837
				2.55179	0.01711		2.24118	0.00378	0.0074
				2.55063	0.02205		2.24012	0.00285	0.00781
				2.54947	0.0208		2.23907	0.00485	0.00893
				2.54831	0.02464		2.23802	0.00357	0.00837
				2.54715	0.02241		2.23697	0.00542	0.00805
				2.54599	0.02241		2.23592	0.00443	0.00781
				2.54484	0.01997		2.23488	0.004	0.00773
				2.54368	0.017		2.23383	0.00521	0.00934
				2.54252	0.02766		2.23282	0.00428	0.00845
				2.54137	0.022		2.23178	0.00464	0.00861
				2.54022	0.02944		2.23073	0.00421	0.00765
				2.53907	0.02363		2.22969	0.00178	0.00853
				2.53791	0.02497		2.22865	0.00407	0.00837
				2.53676	0.02565		2.22761	0.00443	0.00853
				2.53562	0.01829		2.22657	0.00443	0.00901
				2.53447	0.03119		2.22553	0.00464	0.00966
				2.53332	0.02421		2.22453	0.00393	0.00942
				2.53217	0.02602		2.22349	0.00378	0.01022
				2.53103	0.01418		2.22246	0.00371	0.01062
				2.52989	0.01514		2.22142	0.00414	0.00974
				2.52874	0.0222		2.22039	0.00378	0.01151
				2.5276	0.02236		2.21935	0.00528	0.01344
				2.52646	0.02582		2.21832	0.00485	0.01352
				2.52532	0.02446		2.21729	0.00443	0.01288
				2.52418	0.02328		2.21626	0.004	0.01449
				2.52304	0.03399		2.21527	0.00328	0.01569
				2.5219	0.02758		2.21424	0.00542	0.01827
				2.52077	0.01307		2.21321	0.00471	0.02117
				2.51963	0.02661		2.21219	0.00471	0.02374
				2.5185	0.01947		2.21116	0.00407	0.02551
				2.51736	0.01802		2.21014	0.0045	0.02809
				2.51623	0.02162		2.20911	0.00471	0.03243
				2.5151	0.01382		2.20813	0.00414	0.03839
				2.51397	0.01648		2.20711	0.004	0.04265
				2.51284	0.02671		2.20609	0.0035	0.04853
				2.51171	0.02533		2.20507	0.0045	0.05698
				2.51058	0.02467		2.20405	0.005	0.06527
				2.50946	0.01703		2.20303	0.00385	0.07323
				2.50833	0.01446		2.20201	0.00492	0.07653
				2.5072	0.02052		2.20099	0.00371	0.08675
				2.50608	0.02414		2.20002	0.00335	0.10736
				2.50496	0.02247		2.199	0.004	0.1183
				2.50383	0.02638		2.19799	0.00435	0.1257
				2.50271	0.02116		2.19698	0.00307	0.1352
				2.50159	0.03115		2.19597	0.00293	0.15057
				2.50047	0.01425		2.19495	0.00378	0.18164
				2.49936	0.02243		2.19394	0.004	0.21447
				2.49824	0.01518		2.19297	0.00478	0.24907
				2.49712	0.0268		2.19197	0.00343	0.29406
				2.49601	0.02037		2.19096	0.00407	0.34251
				2.49489	0.02932		2.18995	0.00421	0.37244
				2.49378	0.02715		2.18895	0.0025	0.37824
				2.49267	0.01322		2.18794	0.00328	0.39828
				2.49155	0.02255		2.18694	0.00257	0.41413
				2.49044	0.02721		2.18598	0.00271	0.45437
				2.48933	0.02296		2.18497	0.00378	0.51368
				2.48822	0.0238		2.18397	0.00357	0.53493
				2.48712	0.03205		2.18297	0.00485	0.57718
				2.48601	0.01722		2.18198	0.00443	0.63939
				2.4849	0.02663		2.18098	0.00335	0.67158
				2.4838	0.01789		2.18002	0.00357	0.7069
				2.48269	0.02041		2.17902	0.00335	0.72228
				2.48159	0.02425		2.17803	0.004	0.76445
				2.48049	0.02357		2.17703	0.00371	0.79873
				2.47938	0.01965		2.17604	0.00407	0.82746
				2.47828	0.02631		2.17505	0.00421	0.85039
				2.47718	0.02618		2.17409	0.00428	0.85723
				2.47608	0.02218		2.1731	0.0045	0.82537
				2.47499	0.02428		2.17211	0.00335	0.82247
				2.47389	0.01705		2.17112	0.00328	0.83333
				2.47279	0.03173		2.17014	0.00393	0.89538
				2.4717	0.01864		2.16915	0.00414	0.96435
				2.4706	0.01069		2.16816	0.00428	1
				2.46951	0.01832		2.16721	0.003	0.97932
				2.46842	0.02093		2.16623	0.00478	0.99807
				2.46733	0.01499		2.16525	0.00428	0.9839
				2.46624	0.0289		2.16426	0.00471	0.99734
				2.46515	0.02815		2.16328	0.00471	0.95043
				2.46406	0.02404		2.1623	0.00485	0.90335
				2.46297	0.03344		2.16136	0.00607	0.88468
				2.46188	0.01676		2.16038	0.00435	0.87687
				2.4608	0.03153		2.1594	0.00393	0.84878
				2.45971	0.01743		2.15842	0.00564	0.82408
				2.45863	0.02012		2.15745	0.00542	0.82649
				2.45754	0.01355		2.15651	0.0045	0.7906
				2.45646	0.02779		2.15553	0.004	0.73145
				2.45538	0.022		2.15456	0.00407	0.72879
				2.4543	0.03138		2.15359	0.00285	0.66457
				2.45322	0.02387		2.15262	0.00293	0.63601
				2.45214	0.01314		2.15164	0.00371	0.58458
				2.45106	0.02757		2.15071	0.00236	0.56325
				2.44998	0.02783		2.14974	0.00457	0.49952
				2.44891	0.01848		2.14877	0.00592	0.4563
				2.44783	0.02649		2.1478	0.00421	0.46097
				2.44676	0.01689		2.14684	0.00457	0.4567
				2.44568	0.02263		2.14591	0.00471	0.44125
				2.44461	0.02095		2.14494	0.00471	0.39981
				2.44354	0.02928		2.14398	0.0035	0.34235
				2.44247	0.01814		2.14302	0.00364	0.30501
				2.4414	0.01982		2.14205	0.00343	0.26461
				2.44033	0.02736		2.14109	0.00443	0.24859
				2.43926	0.02081		2.14017	0.00428	0.23588
				2.43819	0.02718		2.13921	0.00314	0.21777
				2.43712	0.0251		2.13825	0.00443	0.19282
				2.43606	0.02386		2.13729	0.00421	0.18276
				2.43499	0.02038		2.13633	0.00214	0.16449
				2.43393	0.0275		2.13541	0.00264	0.14204
				2.43287	0.01853		2.13446	0.00478	0.11597
				2.4318	0.03396		2.1335	0.00328	0.10285
				2.43074	0.00832		2.13255	0.00293	0.09392
				2.42968	0.03074		2.13159	0.00364	0.08724
				2.42862	0.0189		2.13068	0.00335	0.08273
				2.42756	0.03186		2.12973	0.00378	0.07122
				2.42651	0.01459		2.12878	0.00307	0.05843
				2.42545	0.02011		2.12783	0.00357	0.04973
				2.42439	0.01239		2.12688	0.00293	0.04096
				2.42334	0.01167		2.12597	0.00443	0.0367
				2.42228	0.01622		2.12502	0.00407	0.03275
				2.42123	0.02335		2.12407	0.00378	0.02809
				2.42018	0.03179		2.12313	0.00414	0.02551
				2.41912	0.01683		2.12218	0.00514	0.02326
				2.41807	0.03113		2.12127	0.00514	0.02076
				2.41702	0.02233		2.12033	0.00443	0.01851
				2.41597	0.02352		2.11939	0.00393	0.01762
				2.41492	0.02552		2.11845	0.005	0.01682
				2.41388	0.02354		2.11751	0.00378	0.01521
				2.41283	0.01801		2.1166	0.00443	0.01432
				2.41178	0.02156		2.11566	0.00321	0.01432
				2.41074	0.02598		2.11472	0.0045	0.01304
				2.4097	0.0102		2.11379	0.003	0.01183
				2.40865	0.02297		2.11289	0.00378	0.01247
				2.40761	0.01559		2.11195	0.00514	0.01239
				2.40657	0.02333		2.11102	0.00578	0.0132
				2.40553	0.02157		2.11008	0.00385	0.01304
				2.40449	0.02706		2.10915	0.00236	0.01054
				2.40345	0.0322		2.10825	0.00335	0.01006
				2.40241	0.02339		2.10732	0.0035	0.01135
				2.40137	0.02724		2.10639	0.00414	0.01175
				2.40034	0.02708		2.10546	0.00471	0.01022
				2.3993	0.02303		2.10457	0.00542	0.0103
				2.39826	0.01747		2.10364	0.003	0.00942
				2.39723	0.02539		2.10271	0.00414	0.01046
				2.3962	0		2.10178	0.00285	0.0099
				2.39516	0.03099		2.10086	0.00321	0.00942
				2.39413	0.01788		2.09997	0.0045	0.0107
				2.3931	0.02723		2.09904	0.00357	0.00917
				2.39207	0.03327		2.09812	0.0035	0.00934
				2.39104	0.02172		2.0972	0.00357	0.00869
				2.39001	0.02753		2.09631	0.00443	0.00901
				2.38899	0.02877		2.09539	0.00314	0.01022
				2.38796	0.02		2.09447	0.00435	0.00909
				2.38693	0.02323		2.09355	0.00464	0.00853
				2.38591	0.01772		2.09263	0.00414	0.00813
				2.38489	0.01199		2.09175	0.00364	0.00732
				2.38386	0.02764		2.09083	0.00421	0.00837
				2.38284	0.02633		2.08991	0.00243	0.0074
				2.38182	0.02365		2.089	0.00407	0.00684
				2.3808	0.02163		2.08812	0.00649	0.00732
				2.37978	0.02415		2.08721	0.00542	0.0074
				2.37876	0.02185		2.08629	0.00443	0.00748
				2.37774	0.01643		2.08538	0.00407	0.00692
				2.37672	0.0304		2.0845	0.00414	0.00555
				2.3757	0.02244		2.08359	0.00435	0.00708
				2.37469	0.02445		2.08268	0.00542	0.00748
				2.37367	0.03295		2.08177	0.00435	0.00652
				2.37266	0.03179		2.0809	0.003	0.00636
				2.37165	0.02553		2.07999	0.00285	0.0062
				2.37063	0.03516		2.07909	0.00293	0.00732
				2.36962	0.02498		2.07818	0.00428	0.00716
				2.36861	0.02563		2.07731	0.00385	0.00765
				2.3676	0.0191		2.0764	0.00443	0.00789
				2.36659	0.02319		2.0755	0.00443	0.00571
				2.36558	0.03315		2.0746	0.00428	0.00708
				2.36457	0.02525		2.07373	0.00335	0.007
				2.36357	0.03005		2.07283	0.00371	0.00644
				2.36256	0.01259		2.07193	0.0035	0.00652
				2.36156	0.02444		2.07103	0.00478	0.00732
				2.36055	0.0256		2.07016	0.00393	0.00676
				2.35955	0.01189		2.06927	0.00393	0.00579
				2.35854	0.02049		2.06837	0.0035	0.00604
				2.35754	0.015		2.06747	0.00378	0.00708
				2.35654	0.02904		2.06661	0.00414	0.0066
				2.35554	0.01909		2.06571	0.00343	0.007
				2.35454	0.02854		2.06482	0.00357	0.00571
				2.35354	0.02104		2.06393	0.00428	0.00636
				2.35254	0.02371		2.06307	0.00378	0.00628
				2.35154	0.03387		2.06218	0.003	0.00636
				2.35055	0.03654		2.06128	0.00328	0.0062
				2.34955	0.02352		2.06039	0.00371	0.00563
				2.34856	0.02533		2.05954	0.0035	0.00821
				2.34756	0.02632		2.05865	0.00321	0.00684
				2.34657	0.01815		2.05776	0.004	0.00547
				2.34558	0.02124		2.05687	0.00371	0.00555
				2.34458	0.02759		2.05602	0.00285	0.00579
				2.34359	0.01985		2.05513	0.00385	0.00531
				2.3426	0.02208		2.05425	0.00378	0.00668
				2.34161	0.02395		2.0534	0.0045	0.00644
				2.34063	0.02592		2.05251	0.00457	0.00604
				2.33964	0.03156		2.05163	0.00521	0.00628
				2.33865	0.02281		2.05075	0.0035	0.00539
				2.33766	0.02513		2.0499	0.00357	0.00668
				2.33668	0.01968		2.04902	0.00328	0.0066
				2.33569	0.027		2.04814	0.00414	0.0066
				2.33471	0.02452		2.04726	0.0045	0.00555
				2.33373	0.02553		2.04642	0.004	0.00596
				2.33274	0.02574		2.04554	0.00492	0.00539
				2.33176	0.02913		2.04466	0.00307	0.00604
				2.33078	0.03046		2.04382	0.00314	0.00547
				2.3298	0.01686		2.04294	0.00314	0.00507
				2.32882	0.01977		2.04207	0.00521	0.0066
				2.32784	0.02615		2.04119	0.00335	0.00732
				2.32686	0.0325		2.04035	0.00357	0.00515
				2.32589	0.03731		2.03948	0.00428	0.00668
				2.32491	0.03225		2.03861	0.005	0.00612
				2.32394	0.02536		2.03777	0.00357	0.00596
				2.32296	0.02063		2.0369	0.00464	0.00523
				2.32199	0.03076		2.03603	0.00407	0.00612
				2.32101	0.01914		2.03516	0.00293	0.00531
				2.32004	0.03105		2.03433	0.00371	0.00684
				2.31907	0.01572		2.03346	0.00271	0.00612
				2.3181	0.01321		2.03259	0.00421	0.00555
				2.31713	0.02535		2.03176	0.00264	0.00451
				2.31616	0.03012		2.0309	0.005	0.00652
				2.31519	0.02833		2.03003	0.00407	0.00628
				2.31422	0.01975		2.02917	0.0045	0.00571
				2.31325	0.01315		2.02834	0.00264	0.00604
				2.31229	0.02343		2.02748	0.003	0.00563
				2.31132	0.01794		2.02661	0.00343	0.00563
				2.31036	0.02537		2.02579	0.00507	0.00676
				2.30939	0.02336		2.02493	0.00393	0.00539
				2.30843	0.02496		2.02407	0.00343	0.00604
				2.30747	0.02453		2.02324	0.00485	0.00579
				2.30651	0.04179		2.02238	0.00428	0.00539
				2.30554	0.02683		2.02153	0.00364	0.00491
				2.30458	0.03088		2.02067	0.00414	0.0066
				2.30362	0.02308		2.01985	0.00385	0.00563
				2.30267	0.02931		2.01899	0.004	0.00756
				2.30171	0.0318		2.01814	0.00364	0.00692
				2.30075	0.02506		2.01732	0.00357	0.00652
				2.29979	0.01029		2.01646	0.00378	0.00499
				2.29884	0.01822		2.01561	0.00293	0.00587
				2.29788	0.02931		2.01479	0.00557	0.007
				2.29693	0.01791		2.01394	0.00393	0.00596
				2.29597	0.02783		2.01309	0.00471	0.00515
				2.29502	0.02774		2.01227	0.00471	0.00539
				2.29407	0.02112		2.01142	0.004	0.00531
				2.29312	0.02945		2.01058	0.00293	0.00684
				2.29217	0.02085		2.00973	0.0045	0.00579
				2.29122	0.01823		2.00891	0.00385	0.00523
				2.29027	0.02745		2.00807	0.00443	0.00612
				2.28932	0.01949		2.00722	0.00443	0.0062
				2.28837	0.01922		2.00641	0.004	0.00523
				2.28742	0.02683		2.00557	0.00371	0.00547
				2.28648	0.02542		2.00472	0.00414	0.00539
				2.28553	0.02458		2.00391	0.00385	0.00475
				2.28459	0.03073		2.00307	0.00557	0.00684
				2.28364	0.01793		2.00223	0.00364	0.00596
				2.2827	0.02339		2.00142	0.003	0.00435
				2.28176	0.02529		2.00058	0.00407	0.00507
				2.28082	0.01469		1.99975	0.004	0.00579
				2.27987	0.01859		1.99894	0.00542	0.00483
				2.27893	0.02801		1.9981	0.00335	0.00555
				2.27799	0.03091		1.99726	0.00385	0.00515
				2.27706	0.01892		1.99646	0.004	0.00427
				2.27612	0.0301		1.99563	0.00393	0.00692
				2.27518	0.03068		1.99479	0.0045	0.00628
				2.27424	0.01613		1.99399	0.00357	0.00692
				2.27331	0.02137		1.99315	0.00428	0.0062
				2.27237	0.02066		1.99232	0.005	0.00539
				2.27144	0.03255		1.99152	0.00393	0.00507
				2.2705	0.03705		1.99069	0.00385	0.00563
				2.26957	0.023		1.98986	0.00421	0.00579
				2.26864	0.03674		1.98906	0.00471	0.00579
				2.26771	0.02078		1.98823	0.00385	0.00604
				2.26677	0.02375		1.9874	0.00328	0.00628
				2.26584	0.03144		1.98661	0.00343	0.00612
				2.26491	0.03331		1.98578	0.00385	0.00596
				2.26399	0.03056		1.98495	0.00335	0.00652
				2.26306	0.02007		1.98416	0.00307	0.00523
				2.26213	0.02552		1.98333	0.00357	0.00587
				2.2612	0.02819		1.98251	0.00443	0.00692
				2.26028	0.02712		1.98172	0.00364	0.00491
				2.25935	0.01768		1.98089	0.00357	0.00547
				2.25843	0.02121		1.98007	0.00393	0.00499
				2.2575	0.02364		1.97928	0.00357	0.00628
				2.25658	0.03636		1.97846	0.00435	0.00531
				2.25566	0.03432		1.97764	0.00357	0.00587
				2.25474	0.02363		1.97685	0.00514	0.00628
				2.25382	0.01909		1.97603	0.00285	0.00507
				2.25289	0.02593		1.97521	0.00485	0.00652
				2.25198	0.03691		1.97443	0.00471	0.00596
				2.25106	0.039		1.97361	0.00378	0.0062
				2.25014	0.02526		1.97279	0.00507	0.00628
				2.24922	0.02825		1.97201	0.005	0.00628
				2.2483	0.03673		1.97119	0.0035	0.00676
				2.24739	0.03365		1.97041	0.00393	0.00515
				2.24647	0.03138		1.9696	0.00478	0.00636
				2.24556	0.03176		1.96878	0.00335	0.00499
				2.24464	0.0253		1.968	0.00278	0.00571
				2.24373	0.0334		1.96719	0.003	0.00523
				2.24282	0.04095		1.96638	0.0035	0.00483
				2.24191	0.03033		1.9656	0.00564	0.00668
				2.24099	0.03723		1.96479	0.00414	0.00652
				2.24008	0.04274		1.96398	0.00285	0.0037
				2.23917	0.04438		1.9632	0.00443	0.00547
				2.23826	0.03957		1.9624	0.00335	0.00628
				2.23736	0.0378		1.96159	0.00421	0.00628
				2.23645	0.04123		1.96081	0.00228	0.00547
				2.23554	0.03888		1.96001	0.00364	0.0062
				2.23463	0.04048		1.95923	0.00371	0.00612
				2.23373	0.04398		1.95843	0.00321	0.0062
				2.23282	0.05181		1.95762	0.00314	0.00555
				2.23192	0.05214		1.95685	0.00243	0.00523
				2.23102	0.04878		1.95605	0.0035	0.0062
				2.23011	0.04547		1.95525	0.00435	0.00491
				2.22921	0.04881		1.95448	0.00385	0.00507
				2.22831	0.05479		1.95368	0.00542	0.00563
				2.22741	0.05929		1.95291	0.004	0.00507
				2.22651	0.05494		1.95211	0.00428	0.0062
				2.22561	0.06508		1.95131	0.0045	0.00587
				2.22471	0.05333		1.95054	0.00357	0.00443
				2.22381	0.0547		1.94974	0.00378	0.00547
				2.22291	0.0661		1.94895	0.00357	0.00507
				2.22202	0.05808		1.94818	0.00371	0.00563
				2.22112	0.06344		1.94739	0.00328	0.00515
				2.22023	0.06947		1.94662	0.0035	0.00644
				2.21933	0.07179		1.94583	0.00414	0.00612
				2.21844	0.06676		1.94503	0.00414	0.00604
				2.21754	0.07366		1.94427	0.00385	0.00515
				2.21665	0.07589		1.94348	0.00421	0.00491
				2.21576	0.08429		1.94269	0.0035	0.00515
				2.21487	0.08066		1.94193	0.0045	0.00579
				2.21398	0.07934		1.94114	0.003	0.00427
				2.21309	0.07682		1.94038	0.00385	0.00507
				2.2122	0.08945		1.93959	0.00393	0.00539
				2.21131	0.09802		1.9388	0.00443	0.00587
				2.21042	0.09938		1.93804	0.00457	0.00515
				2.20953	0.09049		1.93725	0.00243	0.00491
				2.20865	0.08842		1.9365	0.00364	0.00443
				2.20776	0.10944		1.93571	0.00343	0.00483
				2.20687	0.10811		1.93493	0.00257	0.00596
				2.20599	0.11691		1.93417	0.004	0.00491
				2.20511	0.11018		1.93339	0.00243	0.00483
				2.20422	0.10991		1.93263	0.00335	0.00563
				2.20334	0.12569		1.93185	0.00435	0.00644
				2.20246	0.12317		1.93107	0.00528	0.00571
				2.20158	0.12828		1.93032	0.00393	0.00587
				2.2007	0.13915		1.92953	0.004	0.00563
				2.19982	0.15021		1.92878	0.00221	0.00483
				2.19894	0.16401		1.928	0.00393	0.00483
				2.19806	0.15111		1.92723	0.0035	0.00394
				2.19718	0.15374		1.92648	0.00357	0.00491
				2.1963	0.15686		1.9257	0.0015	0.00451
				2.19543	0.17863		1.92495	0.0035	0.00531
				2.19455	0.16583		1.92417	0.00414	0.00579
				2.19367	0.17157		1.9234	0.00314	0.00402
				2.1928	0.19078		1.92265	0.004	0.00579
				2.19192	0.20345		1.92188	0.00314	0.0066
				2.19105	0.19455		1.92113	0.00385	0.00628
				2.19018	0.20607		1.92036	0.00285	0.00515
				2.18931	0.22024		1.91959	0.004	0.00563
				2.18843	0.21129		1.91884	0.0045	0.00491
				2.18756	0.22791		1.91807	0.00314	0.00427
				2.18669	0.23914		1.91733	0.00293	0.00547
				2.18582	0.24846		1.91656	0.00307	0.00507
				2.18495	0.24646		1.91579	0.00357	0.00587
				2.18409	0.26298		1.91505	0.005	0.00628
				2.18322	0.27453		1.91428	0.00414	0.00636
				2.18235	0.27594		1.91354	0.00164	0.00443
				2.18149	0.28984		1.91278	0.00378	0.00531
				2.18062	0.29879		1.91204	0.00307	0.00499
				2.17975	0.30236		1.91127	0.00321	0.00587
				2.17889	0.31502		1.91051	0.00371	0.00668
				2.17803	0.33522		1.90977	0.004	0.0062
				2.17716	0.34666		1.90901	0.005	0.00555
				2.1763	0.35196		1.90827	0.00428	0.00483
				2.17544	0.3537		1.90751	0.004	0.00499
				2.17458	0.37125		1.90677	0.00314	0.00604
				2.17372	0.3849		1.90601	0.00357	0.00684
				2.17286	0.39068		1.90525	0.00364	0.00684
				2.172	0.39816		1.90452	0.00421	0.00547
				2.17114	0.41478		1.90376	0.00414	0.00499
				2.17028	0.4208		1.90303	0.00328	0.00491
				2.16942	0.43409		1.90227	0.0035	0.00531
				2.16857	0.45672		1.90154	0.00293	0.00531
				2.16771	0.45972		1.90078	0.00357	0.00571
				2.16686	0.48296		1.90002	0.00371	0.00523
				2.166	0.48784		1.8993	0.00314	0.00523
				2.16515	0.4945		1.89854	0.00278	0.00652
				2.16429	0.51776		1.89781	0.00435	0.00612
				2.16344	0.52632		1.89706	0.00428	0.00604
				2.16259	0.54374		1.89633	0.00328	0.00515
				2.16174	0.56399		1.89558	0.00307	0.00491
				2.16089	0.58735		1.89483	0.00378	0.00523
				2.16004	0.58947		1.8941	0.00321	0.00523
				2.15919	0.61378		1.89335	0.00443	0.0066
				2.15834	0.61993		1.89263	0.00378	0.00708
				2.15749	0.6207		1.89188	0.00385	0.00531
				2.15664	0.63823		1.89116	0.00407	0.00636
				2.15579	0.67453		1.89041	0.005	0.00587
				2.15495	0.6824		1.88969	0.00378	0.00499
				2.1541	0.69196		1.88894	0.00385	0.00668
				2.15325	0.70244		1.88819	0.00335	0.00515
				2.15241	0.72188		1.88747	0.00457	0.00579
				2.15157	0.74712		1.88672	0.00214	0.00539
				2.15072	0.74943		1.88601	0.00271	0.00402
				2.14988	0.75816		1.88526	0.00428	0.00644
				2.14904	0.78051		1.88454	0.00535	0.00636
				2.14819	0.80156		1.8838	0.00471	0.00587
				2.14735	0.8195		1.88308	0.00364	0.00523
				2.14651	0.82223		1.88234	0.00357	0.00515
				2.14567	0.85007		1.8816	0.00293	0.00547
				2.14483	0.83329		1.88089	0.00521	0.00579
				2.144	0.85096		1.88014	0.004	0.00596
				2.14316	0.8806		1.87943	0.00507	0.00628
				2.14232	0.88347		1.87869	0.00314	0.00668
				2.14148	0.89827		1.87798	0.00328	0.00628
				2.14065	0.90309		1.87724	0.00421	0.00555
				2.13981	0.92556		1.87653	0.00507	0.00547
				2.13898	0.92662		1.87579	0.00478	0.00467
				2.13814	0.96851		1.87508	0.00464	0.00555
				2.13731	0.95953		1.87435	0.00592	0.00587
				2.13648	0.94732		1.87364	0.00285	0.00515
				2.13564	0.9522		1.8729	0.00378	0.00579
				2.13481	0.96918		1.87217	0.00407	0.0062
				2.13398	0.97622		1.87146	0.00507	0.00596
				2.13315	0.97014		1.87073	0.00243	0.00628
				2.13232	0.98375		1.87002	0.00414	0.00563
				2.13149	0.97496		1.86929	0.00343	0.00523
				2.13066	0.98746		1.86858	0.00357	0.00571
				2.12983	1		1.86785	0.00357	0.00604
				2.12901	0.9874		1.86715	0.00385	0.00604
				2.12818	0.97602		1.86642	0.00307	0.00531
				2.12735	0.99883		1.86571	0.00285	0.00547
				2.12653	0.97		1.86498	0.00357	0.00515
				2.1257	0.98955		1.86428	0.004	0.00531
				2.12488	0.98431		1.86356	0.00328	0.00563
				2.12405	0.97759		1.86286	0.00328	0.00612
				2.12323	0.97346		1.86213	0.00414	0.00547
				2.12241	0.97806		1.86143	0.00371	0.00579
				2.12158	0.97251		1.8607	0.00314	0.00571
				2.12076	0.95323		1.86	0.00321	0.0041
				2.11994	0.9604		1.85928	0.00335	0.00467
				2.11912	0.94195		1.85855	0.00364	0.00475
				2.1183	0.96301		1.85786	0.00478	0.00451
				2.11748	0.95105		1.85714	0.00357	0.00571
				2.11666	0.93748		1.85644	0.004	0.0062
				2.11584	0.92493		1.85572	0.0045	0.00636
				2.11503	0.92219		1.85502	0.004	0.00523
				2.11421	0.90954		1.8543	0.0035	0.00596
				2.11339	0.90173		1.85361	0.0045	0.00523
				2.11258	0.90299		1.85289	0.00478	0.00579
				2.11176	0.90063		1.8522	0.00371	0.00563
				2.11095	0.88873		1.85148	0.00364	0.00587
				2.11014	0.86896		1.85079	0.00321	0.00708
				2.10932	0.86427		1.85007	0.00393	0.00579
				2.10851	0.86524		1.84938	0.003	0.00563
				2.1077	0.84185		1.84866	0.00371	0.00636
				2.10689	0.81847		1.84797	0.00271	0.00459
				2.10607	0.82712		1.84726	0.00321	0.00563
				2.10526	0.80851		1.84657	0.00321	0.00676
				2.10445	0.80259		1.84585	0.00507	0.00692
				2.10365	0.81012		1.84517	0.00357	0.00451
				2.10284	0.79492		1.84445	0.00414	0.00547
				2.10203	0.79059		1.84377	0.004	0.00515
				2.10122	0.76695		1.84306	0.00478	0.00507
				2.10041	0.77451		1.84237	0.00507	0.00571
				2.09961	0.75584		1.84166	0.00335	0.00563
				2.0988	0.74496		1.84098	0.00485	0.00547
				2.098	0.73224		1.84027	0.00293	0.00652
				2.09719	0.72915		1.83958	0.00385	0.00628
				2.09639	0.70769		1.83887	0.00471	0.00636
				2.09558	0.70132		1.83819	0.00557	0.00724
				2.09478	0.6871		1.83748	0.00435	0.00596
				2.09398	0.68793		1.8368	0.00335	0.00555
				2.09318	0.68062		1.8361	0.00385	0.00547
				2.09238	0.66322		1.83542	0.00421	0.00507
				2.09158	0.64844		1.83471	0.005	0.00571
				2.09078	0.65909		1.83403	0.004	0.00596
				2.08998	0.62986		1.83333	0.00364	0.00539
				2.08918	0.61161		1.83265	0.00371	0.00451
				2.08838	0.6193		1.83194	0.00421	0.00579
				2.08758	0.61637		1.83127	0.00328	0.00531
				2.08679	0.6061		1.83057	0.00443	0.00531
				2.08599	0.59042		1.82989	0.00435	0.00636
				2.08519	0.57737		1.82921	0.00393	0.00684
				2.0844	0.5666		1.82851	0.004	0.0062
				2.0836	0.57122		1.82784	0.00514	0.00644
				2.08281	0.56826		1.82714	0.00435	0.00547
				2.08202	0.53698		1.82647	0.003	0.00644
				2.08122	0.53044		1.82577	0.00393	0.00539
				2.08043	0.52992		1.8251	0.005	0.00539
				2.07964	0.52542		1.8244	0.00393	0.00587
				2.07885	0.52432		1.82373	0.00335	0.00475
				2.07806	0.50005		1.82303	0.00485	0.00684
				2.07727	0.50238		1.82236	0.00471	0.00563
				2.07648	0.49447		1.82166	0.00335	0.00539
				2.07569	0.48862		1.82099	0.00407	0.00555
				2.0749	0.48193		1.8203	0.0035	0.00507
				2.07411	0.48514		1.81963	0.0025	0.00563
				2.07332	0.47806		1.81894	0.00357	0.00539
				2.07254	0.46472		1.81827	0.00507	0.00692
				2.07175	0.44838		1.81758	0.00357	0.00515
				2.07096	0.45031		1.81691	0.00471	0.00555
				2.07018	0.45246		1.81625	0.00307	0.00491
				2.06939	0.44699		1.81555	0.00393	0.00571
				2.06861	0.43756		1.81489	0.00492	0.00539
				2.06783	0.43471		1.8142	0.00457	0.00571
				2.06704	0.41476		1.81354	0.0035	0.00547
				2.06626	0.42237		1.81285	0.00357	0.0062
				2.06548	0.41904		1.81218	0.00285	0.00523
				2.0647	0.40055		1.8115	0.00485	0.00563
				2.06392	0.40038		1.81083	0.00421	0.00587
				2.06314	0.39034		1.81015	0.00492	0.00652
				2.06236	0.3917		1.80949	0.00393	0.00491
				2.06158	0.38807		1.8088	0.00307	0.00491
				2.0608	0.38099		1.80814	0.00414	0.00515
				2.06002	0.38479		1.80748	0.00378	0.00491
				2.05924	0.36466		1.8068	0.00371	0.00668
				2.05847	0.38162		1.80614	0.00236	0.00499
				2.05769	0.35462		1.80545	0.00243	0.00467
				2.05691	0.36354		1.8048	0.00428	0.00571
				2.05614	0.36827		1.80411	0.00278	0.00531
				2.05537	0.34707		1.80346	0.004	0.00483
				2.05459	0.34538		1.80278	0.00443	0.00378
				2.05382	0.34461		1.80212	0.00407	0.00467
				2.05304	0.33759		1.80144	0.00435	0.00531
				2.05227	0.34449		1.80079	0.00443	0.00563
				2.0515	0.33524		1.80013	0.00364	0.00555
				2.05073	0.3183		1.79945	0.00421	0.00587
				2.04996	0.31706		1.7988	0.00407	0.00515
				2.04919	0.32521		1.79812	0.0045	0.00531
				2.04842	0.31136		1.79747	0.00485	0.00604
				2.04765	0.31715		1.79679	0.00243	0.00451
				2.04688	0.31104		1.79614	0.00335	0.00507
				2.04611	0.31338		1.79549	0.00542	0.00523
				2.04534	0.31288		1.79482	0.00378	0.00531
				2.04458	0.30271		1.79417	0.00371	0.00644
				2.04381	0.29917		1.79349	0.00378	0.00636
				2.04304	0.29975		1.79284	0.00521	0.00684
				2.04228	0.29569		1.79217	0.00393	0.00547
				2.04151	0.29343		1.79152	0.0045	0.00499
				2.04075	0.28694		1.79085	0.00393	0.00378
				2.03999	0.29708		1.7902	0.00314	0.00459
				2.03922	0.28596		1.78956	0.0035	0.00443
				2.03846	0.28657		1.78889	0.00357	0.00555
				2.0377	0.27123		1.78824	0.00321	0.00579
				2.03694	0.27758		1.78757	0.00278	0.00579
				2.03617	0.27492		1.78693	0.00307	0.00531
				2.03541	0.27403		1.78626	0.00343	0.00555
				2.03465	0.26258		1.78562	0.00307	0.00483
				2.03389	0.26276		1.78497	0.00407	0.00636
				2.03314	0.25592		1.7843	0.0035	0.00579
				2.03238	0.25913		1.78366	0.00414	0.00531
				2.03162	0.25595		1.783	0.00464	0.00491
				2.03086	0.26737		1.78236	0.00221	0.00539
				2.0301	0.25385		1.78171	0.00271	0.00547
				2.02935	0.24915		1.78105	0.00649	0.0074
				2.02859	0.25613		1.78041	0.003	0.007
				2.02784	0.24185		1.77975	0.00314	0.00587
				2.02708	0.2484		1.77911	0.00385	0.00547
				2.02633	0.23081		1.77844	0.00385	0.00563
				2.02557	0.23069		1.77781	0.00421	0.00507
				2.02482	0.2305		1.77717	0.0025	0.00555
				2.02407	0.23684		1.77651	0.00414	0.00563
				2.02332	0.22368		1.77587	0.00535	0.00555
				2.02257	0.22861		1.77521	0.00535	0.00563
				2.02181	0.22421		1.77457	0.00385	0.0062
				2.02106	0.21676		1.77394	0.00285	0.00596
				2.02031	0.2126		1.77328	0.00421	0.00628
				2.01956	0.20505		1.77265	0.00314	0.00628
				2.01881	0.21366		1.77199	0.00343	0.00563
				2.01807	0.20635		1.77135	0.00421	0.00443
				2.01732	0.20052		1.7707	0.00371	0.00596
				2.01657	0.20444		1.77006	0.00293	0.00636
				2.01582	0.2065		1.76943	0.00293	0.00579
				2.01508	0.1985		1.76878	0.00421	0.00531
				2.01433	0.19573		1.76815	0.00421	0.0066
				2.01359	0.1992		1.76749	0.00407	0.00571
				2.01284	0.18811		1.76686	0.00393	0.00531
				2.0121	0.18809		1.76623	0.00321	0.00523
				2.01135	0.18955		1.76558	0.00471	0.00483
				2.01061	0.18907		1.76495	0.00393	0.00531
				2.00987	0.1941		1.7643	0.00464	0.00596
				2.00913	0.18118		1.76367	0.004	0.00539
				2.00838	0.18017		1.76304	0.003	0.0062
				2.00764	0.17784		1.76239	0.00378	0.00596
				2.0069	0.17416		1.76176	0.00428	0.00636
				2.00616	0.17016		1.76114	0.00421	0.00628
				2.00542	0.1773		1.76049	0.004	0.00692
				2.00468	0.16273		1.75986	0.0035	0.00555
				2.00394	0.17318		1.75921	0.00385	0.00612
				2.00321	0.16472		1.75859	0.00364	0.00507
				2.00247	0.16991		1.75797	0.004	0.00596
				2.00173	0.1561		1.75732	0.00285	0.00579
				2.00099	0.15612		1.7567	0.00585	0.00555
				2.00026	0.16488		1.75605	0.0045	0.00579
				1.99952	0.15267		1.75543	0.00443	0.00571
				1.99879	0.15574		1.75481	0.00492	0.00523
				1.99805	0.14899		1.75416	0.00414	0.00515
				1.99732	0.14923		1.75354	0.00435	0.00523
				1.99659	0.14134		1.75292	0.00285	0.00612
				1.99585	0.13577		1.75228	0.00264	0.00418
				1.99512	0.13481		1.75166	0.00271	0.00499
				1.99439	0.14008		1.75102	0.00307	0.00555
				1.99366	0.15012		1.7504	0.00335	0.00451
				1.99292	0.13015		1.74978	0.00393	0.00491
				1.99219	0.14344		1.74914	0.00393	0.00676
				1.99146	0.13414		1.74852	0.00385	0.00523
				1.99073	0.13166		1.74788	0.00335	0.00475
				1.99001	0.1326		1.74727	0.00357	0.00483
				1.98928	0.11983		1.74665	0.00371	0.00563
				1.98855	0.12354		1.74601	0.00343	0.00587
				1.98782	0.12871		1.7454	0.003	0.00555
				1.98709	0.11653		1.74478	0.00443	0.00523
				1.98637	0.1177		1.74414	0.004	0.00491
				1.98564	0.12693		1.74353	0.005	0.0066
				1.98492	0.12027		1.74292	0.00407	0.00587
				1.98419	0.12168		1.74228	0.00214	0.00571
				1.98347	0.11729		1.74167	0.00443	0.00628
				1.98274	0.1143		1.74103	0.00378	0.00531
				1.98202	0.12042		1.74042	0.00428	0.00555
				1.9813	0.11316		1.73981	0.00364	0.00515
				1.98057	0.11197		1.73918	0.00321	0.00483
				1.97985	0.11668		1.73857	0.00236	0.00491
				1.97913	0.11241		1.73796	0.00328	0.00555
				1.97841	0.10806		1.73732	0.00314	0.00547
				1.97769	0.11374		1.73672	0.00378	0.00523
				1.97697	0.10387		1.73611	0.00228	0.00491
				1.97625	0.10963		1.73548	0.00357	0.00475
				1.97553	0.1134		1.73487	0.00507	0.00571
				1.97481	0.10313		1.73424	0.00343	0.00684
				1.97409	0.1062		1.73363	0.00464	0.0066
				1.97338	0.09983		1.73303	0.00378	0.00579
				1.97266	0.09928		1.7324	0.00478	0.00571
				1.97194	0.09937		1.73179	0.00328	0.00507
				1.97123	0.09254		1.73119	0.00371	0.00459
				1.97051	0.09517		1.73056	0.00357	0.00563
				1.96979	0.10416		1.72996	0.00371	0.00612
				1.96908	0.09318		1.72935	0.00385	0.00499
				1.96837	0.09155		1.72873	0.00457	0.00563
				1.96765	0.10358		1.72812	0.00343	0.00418
				1.96694	0.09036		1.72752	0.00464	0.00451
				1.96623	0.09724		1.7269	0.00421	0.00547
				1.96551	0.08968		1.72629	0.00443	0.00483
				1.9648	0.08834		1.72569	0.00321	0.00394
				1.96409	0.08875		1.72507	0.00428	0.00579
[truncated: 1,649 more rows]

## Sheet: Figure_1d
Delay_293K_2.17eV	FR_293K_2.17eV	delay_77K_2.17eV	FR_77K_2.17eV		delay_293K_2.41eV	FR_293K_2.41eV	delay_77K_2.41eV	FR_77K_2.41eV
-209	-0.0102	-179	-0.00727		-220	0	-225	6.28288e-18
-184	0.0035	-154	0.01652		-195	-0.0232	-200	0.00807
-159	0.02359	-129	0.0609		-170	0.07073	-175	0.03323
-134	0.11244	-104	0.16972		-145	0.18785	-150	0.10705
-109	0.28663	-79	0.38564		-120	0.38363	-125	0.2986
-84	0.51384	-54	0.65559		-95	0.63938	-100	0.52314
-59	0.74221	-29	0.88142		-70	0.89739	-75	0.74436
-34	0.91786	-4	0.99		-45	0.98	-50	0.90624
-9	1	21	0.9719		-20	0.93813	-25	0.98956
16	0.9933	46	0.87448		5	0.90644	0	1
41	0.94961	71	0.75723		30	0.9585	25	0.97579
66	0.90387	96	0.68484		55	0.94266	50	0.92784
91	0.86513	121	0.6194		80	0.87702	75	0.9098
116	0.82785	146	0.54305		105	0.87815	100	0.88559
141	0.80105	171	0.48207		130	0.86174	125	0.87586
166	0.77221	196	0.42654		155	0.86457	150	0.89793
191	0.74133	221	0.38787		180	0.87532	175	0.89556
216	0.71861	246	0.3425		205	0.89796	200	0.86186
241	0.70376	271	0.30334		230	0.87363	225	0.85189
266	0.68745	296	0.27359		255	0.85382	250	0.85046
291	0.66851	321	0.24632		280	0.81761	275	0.817
316	0.64958	346	0.21484		305	0.82327	300	0.8113
341	0.63763	371	0.19451		330	0.82779	325	0.78875
366	0.6289	396	0.18088		355	0.80742	350	0.7738
391	0.60559	421	0.16476		380	0.78253	375	0.76169
416	0.59598	446	0.14915		405	0.74688	400	0.71897
441	0.5852	471	0.13477		430	0.75367	425	0.71754
466	0.56976	496	0.11667		455	0.78196	450	0.71256
491	0.5587	521	0.10899		480	0.74745	475	0.7014
516	0.54908	546	0.09461		505	0.71576	500	0.68977
541	0.53976	571	0.07602		530	0.69483	525	0.69831
566	0.52869	596	0.07007		555	0.68747	550	0.67743
591	0.52461	621	0.0552		580	0.72368	575	0.67434
616	0.51034	646	0.05644		605	0.71689	600	0.67529
641	0.50597	671	0.04801		630	0.70275	625	0.65464
666	0.49811	696	0.04057		655	0.69935	650	0.64538
691	0.48849	721	0.0371		680	0.68917	675	0.63803
716	0.47626	746	0.03214		705	0.68577	700	0.62545
741	0.47276	771	0.02768		730	0.67502	725	0.61571
766	0.46111	796	0.01702		755	0.67163	750	0.63969
791	0.45354	821	0.02049		780	0.68634	775	0.64823
816	0.4582	846	0.02173		805	0.69766	800	0.60218
841	0.45267	871	0.01206		830	0.65861	825	0.57536
866	0.43985	896	0.00686		855	0.6456	850	0.59554
891	0.43053	921	0.01082		880	0.62297	875	0.59483
916	0.42179	946	0.0071		905	0.63542	900	0.57489
941	0.41625	971	0.00562		930	0.60599	925	0.57797
966	0.41596	996	0.000907288		955	0.62184	950	0.57109
991	0.41625	1021	0.01082		980	0.63542	975	0.57845
1016	0.40955	1046	0.00463		1005	0.63824	1000	0.57038
1041	0.3979	1071	-0.00232		1030	0.62184	1025	0.55471
1066	0.3947	1096	0.00264		1055	0.6009	1050	0.53833
1091	0.38596	1121	0.0081		1080	0.60543	1075	0.55637
1116	0.38742	1146	0.00413		1105	0.6026	1100	0.56397
1141	0.37722	1171	-0.00306		1130	0.59751	1125	0.51317
1166	0.37081	1196	-0.0038		1155	0.63881	1150	0.50985
1191	0.37635	1221	0.0014		1180	0.59581	1175	0.51982
1216	0.37664	1246	-0.00256		1205	0.54206	1200	0.53026
1241	0.36499	1271	-0.00653		1230	0.52904	1225	0.56278
1266	0.35974	1296	0.00512		1255	0.57204	1250	0.55376
1291	0.35712	1321	0.00215		1280	0.58336	1275	0.55163
1316	0.34314	1346	-0.00207		1305	0.57827	1300	0.53216
1341	0.34052	1371	-0.00256		1330	0.57883	1325	0.52006
1366	0.34197	1396	0.00413		1355	0.54885	1350	0.50985
1391	0.33178	1421	-0.000580069		1380	0.52565	1375	0.52552
1416	0.33003	1446	-0.00727		1405	0.50415	1400	0.53406
1441	0.32712	1471	-0.00256		1430	0.54375	1425	0.53501
1466	0.3277	1496	-0.00529		1455	0.54092	1450	0.52409
1491	0.3143	1521	0.00264		1480	0.53866	1475	0.52291
1516	0.31343	1546	0.01305		1505	0.53979	1500	0.51721
1541	0.31547	1571	0.01529		1530	0.56921	1525	0.50154
1566	0.30411	1596	0.00859		1555	0.50415	1550	0.49751
1591	0.30382	1621	0.00909		1580	0.4668	1575	0.49062
1616	0.30382	1646	0.01355		1605	0.46171	1600	0.49656
1641	0.30556	1671	0.00859		1630	0.48887	1625	0.48611
1666	0.30848	1696	0.0019		1655	0.48774	1650	0.46024
1691	0.3076	1721	0.00884		1680	0.44813	1675	0.47187
1716	0.29566	1746	0.00834		1705	0.50301	1700	0.4835
1741	0.28372	1771	0.00909		1730	0.50641	1725	0.48137
1766	0.28313	1796	0.00512		1755	0.51433	1750	0.47448
1791	0.28488	1821	0.0071		1780	0.4883	1775	0.45051
1816	0.27731	1846	0.00264		1805	0.46567	1800	0.45478
1841	0.26828	1871	0.0019		1830	0.48661	1825	0.46926
1866	0.2744	1896	0.00339		1855	0.47642	1850	0.47567
1891	0.27789	1921	0.0019		1880	0.49509	1875	0.47116
1916	0.27148	1946	-0.00331		1905	0.48661	1900	0.46997
2166	0.25954	2446	0.00388		2155	0.45435	2150	0.45929
2416	0.24527	2946	0.00165		2405	0.41531	2400	0.44553
2666	0.22196	3446	0.01256		2655	0.41871	2650	0.42298
2916	0.20623	3946	0.00388		2905	0.41022	2900	0.43817
3166	0.19546	4446	0.01727		3155	0.39211	3150	0.39378
3416	0.17885	4946	0.01727		3405	0.33893	3400	0.37598
3666	0.16837	5446	-0.00157		3655	0.33836	3650	0.37764
3916	0.16283	5946	0.01355		3905	0.29592	3900	0.38666
4166	0.14477	6446	0.00909		4155	0.31969	4150	0.38856
4416	0.13428	6946	-0.01223		4405	0.2897	4400	0.39259
4666	0.12205	7446	0.00289		4655	0.25688	4650	0.37764
4916	0.12351	7946	0.00587		4905	0.25405	4900	0.37835
5166	0.10545	8446	0.00363		5155	0.21218	5150	0.37622
5416	0.10894	8946	0.0014		5405	0.20822	5400	0.36031
5666	0.11069	9446	0.00116		5655	0.18898	5650	0.31664
5916	0.10486	9946	0.00463		5905	0.24953	5900	0.35319
6166	0.09729	10446	0.01553		6155	0.159	6150	0.33895
6416	0.10661	10946	0.00909		6405	0.19804	6400	0.31403
6666	0.09088	11446	0.00413		6655	0.14315	6650	0.30643
6916	0.08331	11946	-0.000580069		6905	0.19634	6900	0.3126
7166	0.07923	12446	0.000411502		7155	0.11769	7150	0.29551
7416	0.07544	12946	-0.00281		7405	0.16465	7400	0.30857
7666	0.07195	13446	-0.00157		7655	0.16861	7650	0.30335
7916	0.07836	13946	-8.42836e-05		7905	0.1573	7900	0.29718
8166	0.06001	14446	0.00884		8155	0.19917	8150	0.28744
8416	0.05564	14946	0.00116		8405	0.12901	8400	0.30786
8666	0.05855	15446	-0.00802		8655	0.12505	8650	0.27771
8916	0.06059	15946	-0.00132		8905	0.10977	8900	0.30216
9166	0.05127	16446	-8.42836e-05		9155	0.14259	9150	0.27486
9416	0.05476	16946	-0.00851		9405	0.12957	9400	0.28697
9666	0.05214	17446	0.01776		9655	0.14315	9650	0.31355
9916	0.04748	17946	0.01033		9905	0.10694	9900	0.30406
12416	0.03962	18446	0.00859		10155	0.16126	10150	0.27937
14916	0.02389	18946	0.0019		10405	0.08883	10400	0.25184
17416	0.00437	19446	0.01677		10655	0.10581	10650	0.26917
19916	0.00204	19946	0.01429		10905	0.11486	10900	0.26228
22416	-0.00175				11155	0.06281	11150	0.26751
24916	-0.00757				11405	0.09449	11400	0.27273
27416	-0.00408				11655	0.10751	11650	0.25208
29916	-0.0102				11905	0.086	11900	0.24021
					12155	0.10015	12150	0.26679
					12405	0.09393	12400	0.25065
					12655	0.12561	12650	0.25326
					12905	0.03112	12900	0.27415
					13155	0.05998	13150	0.25208
					13405	0.09223	13400	0.26015
					13655	0.0662	13650	0.25208
					13905	0.06507	13900	0.26608
					14155	0.04866	14150	0.2554
					14405	0.04527	14400	0.24258
					14655	0.05036	14650	0.24614
					14905	0.05828	14900	0.24709
					15155	0.0464	15150	0.22336
					15405	0.06903	15400	0.24875
					15655	0.06337	15650	0.22264
					15905	0.04017	15900	0.23902
					16155	0.0464	16150	0.23665
					16405	0.0877	16400	0.24258
					16655	0.04923	16650	0.22739
					16905	0.0645	16900	0.23333
					17155	0.01018	17150	0.23475
					17405	0.0696	17400	0.20294
					17655	0.04527	17650	0.20911
					17905	0.05092	17900	0.1925
					18155	0.0215	18150	0.20817
					18405	0.02207	18400	0.17707
					18655	-0.01188	18650	0.22122
					18905	-0.00113	18900	0.2046
					19155	0.04979	19150	0.19725
					19405	0.03112	19400	0.20199
					19655	0.05432	19650	0.20817
					19905	0.01811	19900	0.22715
					24905	-0.01415	24900	0.19559
					29905	0.03678	29900	0.17304
					34905	-0.00792	34900	0.16378
					39905	0.00622	39900	0.14432
					44905	-0.01132	44900	0.08141
					49905	0.01811	49900	0.13102
					54905	0.00339	54900	0.12556
					59905	0.01075	59900	0.10301
					64905	0.02942	64900	0.10112
					69905	0.00453	69900	0.09281
					74905	0.01075	74900	0.07002
					79905	-0.02546	79900	0.0883
					84905	-0.00283	84900	0.07667
					89905	-0.00113	89900	0.05839
					94905	0.00226	94900	0.11797
					99905	-0.02037	99900	0.07334
							104900	0.02516
							109900	0.08023
							114900	0.05388
							119900	0.05507
							124900	0.02279
							129900	0.03893
							134900	0.02943
							139900	0.05744
							144900	0.03655
							149900	0.0451
							154900	0.04486
							159900	0.0197
							164900	0.04439
							169900	0.02848
							174900	0.05792
							179900	0.04344
							184900	0.03893
							189900	0.04605
							194900	0.02397
							199900	0.02991

## Sheet: Figure_2a
EXPERIMENTAL DATA											FITTING OF THE EXPERIMENTAL DATA
Delay_293K	FR_293K	delay_240K	FR_240 K	delay_180K	FR_180 K	delay_130K	FR_130 K	delay_77K	FR_77K		delay_293K,fs	FR_293K		delay_240K,fs	FR_240K		delay_180K,fs	FR_180K		delay_130K,fs	FR_130K		delay_77K,fs	Intensity_77K
-234	-0.01515	-205	0	-238	0	-226	-0.00182	-204	-0.01		41	0.91021		45	0.89273		37	0.92488		49	0.84637		46	0.86282
-209	-0.0102	-180	0.00964	-213	-0.00211	-201	-0.01	-179	-0.00727		55.8899	0.89319		70	0.85321		62	0.85978		68.8949	0.78167		65.9199	0.78759
-184	0.0035	-155	0.04433	-188	0.01278	-176	0.00804	-154	0.01652		66	0.88192		72.4274	0.84949		66.9049	0.8476		74	0.76591		71	0.76948
-159	0.02359	-130	0.12475	-163	0.02924	-151	0.03209	-129	0.0609		70.7798	0.87668		95	0.81587		87	0.79963		88.7898	0.72209		85.8398	0.71893
-134	0.11244	-105	0.29736	-138	0.08927	-126	0.13165	-104	0.16972		85.6697	0.86065		99.8548	0.80886		96.8098	0.77729		99	0.69337		96	0.68625
-109	0.28663	-80	0.52179	-113	0.22335	-101	0.33031	-79	0.38564		91	0.85503		120	0.78059		112	0.74404		108.685	0.66723		105.76	0.65626
-84	0.51384	-55	0.76336	-88	0.43591	-76	0.57393	-54	0.65559		100.56	0.8451		127.282	0.77068		126.715	0.71332		124	0.62796		121	0.61202
-59	0.74221	-30	0.93618	-63	0.70094	-51	0.82333	-29	0.88142		115.449	0.83		145	0.74725		137	0.69267		128.58	0.6167		125.68	0.59904
-34	0.91786	-5	1	-38	0.90428	-26	0.96258	-4	0.99		116	0.82945		154.71	0.7348		156.62	0.65511		148.474	0.57017		145.6	0.54682
-9	1	20	0.9818	-13	1	-1	0.99	21	0.9719		130.339	0.81535		170	0.71573		162	0.6452		149	0.56899		146	0.54582
16	0.9933	45	0.92965	12	0.9881	24	0.93108	46	0.87448		141	0.80513		182.137	0.70106		186.525	0.60214		168.369	0.52732		165.52	0.49915
41	0.94961	70	0.87665	37	0.93685	49	0.85219	71	0.75723		145.229	0.80113		195	0.68595		187	0.60133		174	0.51582		171	0.48678
66	0.90387	95	0.82225	62	0.86526	74	0.76489	96	0.68484		160.119	0.78732		209.565	0.66935		212	0.56079		188.264	0.48785		185.439	0.45563
91	0.86513	120	0.77503	87	0.79411	99	0.68384	121	0.6194		166	0.78198		220	0.65779		216.429	0.55393		199	0.46787		196	0.43412
116	0.82785	145	0.7338	112	0.74074	124	0.623	146	0.54305		175.009	0.77392		236.992	0.63954		237	0.52332		208.159	0.45151		205.359	0.41591
141	0.80105	170	0.70479	137	0.69027	149	0.56528	171	0.48207		189.899	0.7609		245	0.63117		246.334	0.51007		224	0.42464		221	0.38716
166	0.77221	195	0.67941	162	0.63991	174	0.51477	196	0.42654		191	0.75995		264.419	0.6115		262	0.48869		228.054	0.41804		225.279	0.37965
191	0.74133	220	0.64686	187	0.59855	199	0.47677	221	0.38787		204.789	0.74826		270	0.60601		276.239	0.47015		247.949	0.38722		245.199	0.34655
216	0.71861	245	0.61538	212	0.56387	224	0.42627	246	0.3425		216	0.73899		291.847	0.58514		287	0.45668		249	0.38566		246	0.34528
241	0.70376	270	0.58989	237	0.52485	249	0.3825	271	0.30334		219.679	0.73599		295	0.58221		306.144	0.43381		267.844	0.35883		265.119	0.31634
266	0.68745	295	0.5673	262	0.48571	274	0.36205	296	0.27359		234.569	0.72407		319.274	0.56034		312	0.42709		274	0.35051		271	0.30793
291	0.66851	320	0.54856	287	0.44969	299	0.3255	321	0.24632		241	0.71902		320	0.55971		336.049	0.40074		287.739	0.33269		285.039	0.28876
316	0.64958	345	0.52982	312	0.4209	324	0.29495	346	0.21484		249.458	0.71249		345	0.53842		337	0.39974		299	0.31882		296	0.27463
341	0.63763	370	0.51119	337	0.39889	349	0.26778	371	0.19451		264.348	0.70124		346.702	0.53702		362	0.37446		307.634	0.30862		304.959	0.26359
366	0.6289	395	0.49299	362	0.3711	374	0.24132	396	0.18088		266	0.70001		370	0.51829		365.954	0.37064		324	0.29025		321	0.24492
391	0.60559	420	0.47446	387	0.34608	399	0.21751	421	0.16476		279.238	0.69031		374.129	0.51507		387	0.35109		327.529	0.28645		324.879	0.24061
416	0.59598	445	0.45712	412	0.33185	424	0.18937	446	0.14915		291	0.6819		395	0.49924		395.859	0.34324		347.423	0.26602		344.799	0.21963
441	0.5852	470	0.44716	437	0.31195	449	0.17879	471	0.13477		294.128	0.67969		401.557	0.49442		412	0.32948		349	0.26448		346	0.21843
466	0.56976	495	0.42842	462	0.29038	474	0.16701	496	0.11667		309.018	0.66938		420	0.48122		425.764	0.31829		367.318	0.24722		364.719	0.20048
491	0.5587	520	0.41075	487	0.27626	499	0.16148	521	0.10899		316	0.66464		428.984	0.47499		437	0.30951		374	0.24124		371	0.1948
516	0.54908	545	0.4009	512	0.25825	524	0.14633	546	0.09461		323.908	0.65935		445	0.46417		455.669	0.29558		387.213	0.2299		384.639	0.18301
541	0.53976	570	0.39458	537	0.23791	549	0.13358	571	0.07602		338.798	0.64961		456.411	0.45669		462	0.29104		399	0.22029		396	0.17373
566	0.52869	595	0.3812	562	0.22924	574	0.12757	596	0.07007		341	0.64819		470	0.44803		485.574	0.2749		407.108	0.21394		404.559	0.16705
591	0.52461	620	0.37756	587	0.21934	599	0.11434	621	0.0552		353.688	0.64013		483.839	0.43947		487	0.27396		424	0.20139		421	0.15494
616	0.51034	645	0.36717	612	0.20923	624	0.09943	646	0.05644		366	0.6325		495	0.43276		512	0.25817		427.003	0.19925		424.478	0.15249
641	0.50597	670	0.35368	637	0.19322	649	0.085	671	0.04801		368.578	0.63093		511.266	0.42326		515.478	0.25607		446.898	0.18572		444.398	0.13919
666	0.49811	695	0.33976	662	0.18666	674	0.08452	696	0.04057		383.467	0.62197		520	0.41829		537	0.24356		449	0.18435		446	0.13818
691	0.48849	720	0.32894	687	0.17988	699	0.0939	721	0.0371		391	0.61754		538.694	0.40798		545.383	0.23892		466.793	0.17326		464.318	0.12706
716	0.47626	745	0.32198	712	0.16709	724	0.09101	746	0.03214		398.357	0.61327		545	0.4046		562	0.23005		474	0.16899		471	0.12323
741	0.47276	770	0.31513	737	0.15976	749	0.07273	771	0.02768		413.247	0.6048		566.121	0.39359		575.288	0.22329		486.688	0.16178		484.238	0.11598
766	0.46111	795	0.30999	762	0.15686	774	0.06648	796	0.01702		416	0.60326		570	0.39162		587	0.21756		499	0.15513		496	0.1099
791	0.45354	820	0.30239	787	0.1532	799	0.06239	821	0.02049		428.137	0.59657		593.549	0.38003		605.193	0.20906		506.583	0.1512		504.158	0.10587
816	0.4582	845	0.29457	812	0.1433	824	0.04724	846	0.02173		441	0.58964		595	0.37934		612	0.206		524	0.14263		521	0.09801
841	0.45267	870	0.28611	837	0.13485	849	0.03786	871	0.01206		443.027	0.58856		620	0.3677		635.098	0.19609		526.477	0.14146		524.078	0.09664
866	0.43985	895	0.28215	862	0.1343	874	0.04652	896	0.00686		457.917	0.58077		620.976	0.36725		637	0.19531		546.372	0.13249		543.998	0.08822
891	0.43053	920	0.2769	887	0.12918	899	0.04339	921	0.01082		466	0.57663		645	0.35666		662	0.18542		549	0.13136		546	0.08741
916	0.42179	945	0.2678	912	0.12073	924	0.04507	946	0.0071		472.807	0.57319		648.403	0.35521		665.003	0.18428		566.267	0.12423		563.918	0.08053
941	0.41625	970	0.26416	937	0.11662	949	0.04315	971	0.00562		487.697	0.56581		670	0.34621		687	0.17626		574	0.1212		571	0.07796
966	0.41596	995	0.26234	962	0.11784	974	0.04123	996	0.000907288		491	0.5642		675.831	0.34385		694.908	0.17351		586.162	0.11662		583.838	0.0735
991	0.41625	1020	0.25538	987	0.11529	999	0.04099	1021	0.01082		502.587	0.55863		695	0.33629		712	0.16779		599	0.11203		596	0.06952
1016	0.40955	1045	0.24521	1012	0.10228	1024	0.04123	1046	0.00463		516	0.55233		703.258	0.33313		724.813	0.16369		606.057	0.10961		603.758	0.0671
1041	0.3979	1070	0.23868	1037	0.10495	1049	0.04026	1071	-0.00232		517.476	0.55165		720	0.32689		737	0.15994		624	0.10376		621	0.062
1066	0.3947	1095	0.23504	1062	0.10617	1074	0.04051	1096	0.00264		532.366	0.54485		730.686	0.32302		754.718	0.15474		625.952	0.10315		623.678	0.06125
1091	0.38596	1120	0.23193	1087	0.0995	1099	0.04724	1121	0.0081		541	0.54098		745	0.31797		762	0.15268		645.847	0.0972		643.598	0.05591
1116	0.38742	1145	0.22593	1112	0.09194	1124	0.04868	1146	0.00413		547.256	0.53822		758.113	0.31348		784.623	0.14658		649	0.0963		646	0.0553
1141	0.37722	1170	0.22261	1137	0.08949	1149	0.04147	1171	-0.00306		562.146	0.53177		770	0.30951		787	0.14596		665.742	0.09171		663.518	0.05103
1166	0.37081	1195	0.22369	1162	0.09316	1174	0.04435	1196	-0.0038		566	0.53013		785.541	0.30447		812	0.13973		674	0.08957		671	0.04931
1191	0.37635	1220	0.21876	1187	0.08849	1199	0.02704	1221	0.0014		577.036	0.52549		795	0.30148		814.528	0.13913		685.637	0.08666		683.437	0.04658
1216	0.37664	1245	0.21555	1212	0.08538	1224	0.02848	1246	-0.00256		591	0.51975		812.968	0.29596		837	0.13397		699	0.0835		696	0.04398
1241	0.36499	1270	0.2042	1237	0.08049	1249	0.03377	1271	-0.00653		591.926	0.51938		820	0.29386		844.432	0.13234		705.532	0.08201		703.357	0.04252
1266	0.35974	1295	0.20034	1262	0.07771	1274	0.03064	1296	0.00512		606.816	0.51342		840.395	0.28793		862	0.12862		724	0.07802		721	0.03922
1291	0.35712	1320	0.19895	1287	0.07426	1299	0.0393	1321	0.00215		616	0.50982		845	0.28662		874.337	0.12613		725.426	0.07772		723.277	0.03882
1316	0.34314	1345	0.19563	1312	0.07059	1324	0.05373	1346	-0.00207		621.706	0.50761		867.823	0.28033		887	0.12367		745.321	0.07377		743.197	0.03543
1341	0.34052	1370	0.19253	1337	0.06982	1349	0.04916	1371	-0.00256		636.596	0.50195		870	0.27975		904.242	0.12047		749	0.07308		746	0.03498
1366	0.34197	1395	0.19627	1362	0.07315	1374	0.02127	1396	0.00413		641	0.50031		895	0.27321		912	0.11908		765.216	0.07013		763.117	0.03234
1391	0.33178	1420	0.19734	1387	0.08127	1399	0.02463	1421	-0.000580069		651.485	0.49644		895.25	0.27315		934.147	0.1153		774	0.06862		771	0.0312
1416	0.33003	1445	0.1921	1412	0.0716	1424	0.03978	1446	-0.00727		666	0.4912		920	0.267		937	0.11483		785.111	0.06678		783.037	0.02952
1441	0.32712	1470	0.18963	1437	0.07237	1449	0.03281	1471	-0.00256		666.375	0.49106		922.678	0.26636		962	0.11089		799	0.06459		796	0.02782
1466	0.3277	1495	0.17711	1462	0.07337	1474	0.0357	1496	-0.00529		681.265	0.48582		945	0.2611		964.052	0.11058		805.006	0.06369		802.957	0.02695
1491	0.3143	1520	0.17657	1487	0.07426	1499	0.03425	1521	0.00264		691	0.48247		950.105	0.25993		987	0.10723		824	0.06096		821	0.02481
1516	0.31343	1545	0.18214	1512	0.06982	1524	0.0167	1546	0.01305		696.155	0.48071		970	0.25548		993.957	0.10626		824.901	0.06084		822.877	0.0246
1541	0.31547	1570	0.17454	1537	0.05837	1549	0.01333	1571	0.01529		711.045	0.47573		977.533	0.25384		1012	0.10383		844.796	0.05821		842.797	0.02246
1566	0.30411	1595	0.16822	1562	0.05837	1574	0.01766	1596	0.00859		716	0.4741		995	0.25014		1023.86	0.10231		849	0.05768		846	0.02213
1591	0.30382	1620	0.17122	1587	0.06226	1599	0.02896	1621	0.00909		725.935	0.47087		1004.96	0.24808		1037	0.10068		864.691	0.05579		862.717	0.0205
1616	0.30382	1645	0.17186	1612	0.06437	1624	0.00708	1646	0.01355		740.825	0.46612		1020	0.24505		1053.77	0.09869		874	0.05472		871	0.01973
1641	0.30556	1670	0.16222	1637	0.06359	1649	0.01092	1671	0.00859		741	0.46607		1032.39	0.24262		1062	0.09775		884.586	0.05356		882.637	0.01871
1666	0.30848	1695	0.15719	1662	0.0677	1674	0.04171	1696	0.0019		755.715	0.46149		1045	0.24021		1083.67	0.09539		899	0.05205		896	0.0176
1691	0.3076	1720	0.16447	1687	0.06948	1699	0.04772	1721	0.00884		766	0.45836		1059.81	0.23745		1087	0.09504		904.48	0.0515		902.557	0.01708
1716	0.29566	1745	0.16436	1712	0.07115	1724	0.03233	1746	0.00834		770.605	0.45698		1070	0.23559		1112	0.09251		924	0.04964		921	0.0157
1741	0.28372	1770	0.15976	1737	0.06315	1749	0.01549	1771	0.00909		785.494	0.45257		1087.24	0.23254		1113.58	0.09236		924.375	0.04961		922.476	0.01559
1766	0.28313	1795	0.15269	1762	0.05714	1774	0.01621	1796	0.00512		791	0.45096		1095	0.2312		1137	0.09016		944.27	0.04786		942.396	0.01423
1791	0.28488	1820	0.15869	1787	0.06526	1799	0.03089	1821	0.0071		800.384	0.44826		1114.67	0.22788		1143.48	0.08958		949	0.04746		946	0.014
1816	0.27731	1845	0.15997	1812	0.06304	1824	0.03113	1846	0.00264		815.274	0.44406		1120	0.227		1162	0.08798		964.165	0.04624		962.316	0.01299
1841	0.26828	1870	0.15558	1837	0.05636	1849	0.03882	1871	0.0019		816	0.44386		1142.1	0.22346		1173.39	0.08704		974	0.04549		971	0.01248
1866	0.2744	1895	0.15012	1862	0.06137	1874	0.03618	1896	0.00339		830.164	0.43996		1145	0.223		1187	0.08595		984.06	0.04476		982.236	0.01186
1891	0.27789	1920	0.14991	1887	0.06014	1899	0.03642	1921	0.0019		841	0.43703		1169.52	0.21925		1203.29	0.0847		999	0.04372		996	0.01113
1916	0.27148	1945	0.15023	1912	0.06048	1924	0.02583	1946	-0.00331		845.054	0.43595		1170	0.21918		1212	0.08406		1003.95	0.04338		1002.16	0.01082
2166	0.25954	2195	0.14166	2162	0.06292	2424	0.02223	2446	0.00388		859.944	0.43203		1195	0.21554		1233.2	0.08255		1023.85	0.04212		1021	0.00993
2416	0.24527	2445	0.12389	2412	0.04936	2924	0.02704	2946	0.00165		866	0.43046		1196.95	0.21526		1237	0.08229		1024	0.04211		1022.08	0.00988
2666	0.22196	2695	0.11918	2662	0.04558	3424	0.02391	3446	0.01256		874.834	0.4282		1220	0.21206		1262	0.08065		1043.74	0.04095		1042	0.00902
2916	0.20623	2945	0.11318	2912	0.04569	3924	0.01213	3946	0.00388		889.724	0.42446		1224.38	0.21146		1263.1	0.08058		1049	0.04066		1046	0.00886
3166	0.19546	3195	0.10301	3162	0.04402	4424	0.03401	4446	0.01727		891	0.42414		1245	0.20873		1287	0.07912		1063.64	0.03987		1061.92	0.00823
3416	0.17885	3445	0.09691	3412	0.04369	4924	0.03305	4946	0.01727		904.614	0.4208		1251.81	0.20785		1293.01	0.07877		1074	0.03934		1071	0.0079
3666	0.16837	3695	0.09294	3662	0.04758	5424	0.01501	5446	-0.00157		916	0.41806		1270	0.20554		1312	0.07769		1083.53	0.03888		1081.84	0.00752
3916	0.16283	3945	0.08556	3912	0.04614	5924	0.03473	5946	0.01355		919.504	0.41722		1279.23	0.2044		1322.91	0.0771		1099	0.03816		1096	0.00704
4166	0.14477	4195	0.08598	4162	0.03947	6424	0.00732	6446	0.00909		934.393	0.41373		1295	0.2025		1337	0.07636		1103.43	0.03796		1101.76	0.00686
4416	0.13428	4445	0.08106	4412	0.04703	6924	0.02199	6946	-0.01223		941	0.4122		1306.66	0.20112		1352.82	0.07556		1123.32	0.03711		1121	0.00628
4666	0.12205	4695	0.07688	4662	0.04314	7424	0.02463	7446	0.00289		949.283	0.41031		1320	0.19958		1362	0.07511		1124	0.03708		1121.68	0.00626
4916	0.12351	4945	0.08063	4912	0.03424	7924	0.00635	7946	0.00587		964.173	0.40696		1334.09	0.19799		1382.72	0.07414		1143.22	0.03633		1141.6	0.00572
5166	0.10545	5195	0.06617	5162	0.03936	8424	0.0268	8446	0.00363		966	0.40655		1345	0.19679		1387	0.07394		1149	0.03611		1146	0.0056
5416	0.10894	5445	0.06724	5412	0.03324	8924	0.00972	8946	0.0014		979.063	0.40368		1361.52	0.19501		1412	0.07285		1163.11	0.0356		1161.52	0.00522
5666	0.11069	5695	0.06382	5662	0.04024	9424	0.0179	9446	0.00116		991	0.40111		1370	0.19411		1412.63	0.07283		1174	0.03523		1171	0.005
5916	0.10486	5945	0.0681	5912	0.03869	9924	0.00924	9946	0.00463		993.953	0.40048		1388.94	0.19216		1437	0.07183		1183.01	0.03493		1181.44	0.00476
6166	0.09729	6195	0.06253	6162	0.02857	10424	0.01766	10446	0.01553		1008.84	0.39734		1395	0.19155		1442.53	0.07161		1199	0.03443		1196	0.00446
6416	0.10661	6445	0.05943	6412	0.02813	10924	0.01934	10946	0.00909		1016	0.39586		1416.37	0.18943		1462	0.07087		1202.9	0.03432		1201.36	0.00435
6666	0.09088	6695	0.0544	6662	0.03246	11424	0.01044	11446	0.00413		1023.73	0.39427		1420	0.18908		1472.44	0.07049		1222.8	0.03374		1221	0.00397
6916	0.08331	6945	0.05611	6912	0.02857	11924	0.02415	11946	-0.000580069		1038.62	0.39126		1443.8	0.18683		1487	0.06997		1224	0.03371		1221.28	0.00397
7166	0.07923	7195	0.04744	7162	0.0378	12424	0.02102	12446	0.000411502		1041	0.39079		1445	0.18672		1502.34	0.06945		1242.69	0.03322		1241.2	0.00362
7416	0.07544	7445	0.04711	7412	0.02702	12924	-0.000620491	12946	-0.00281		1053.51	0.38831		1470	0.18444		1512	0.06913		1249	0.03306		1246	0.00354
7666	0.07195	7695	0.04861	7662	0.0269	13424	-0.00327	13446	-0.00157		1066	0.38589		1471.23	0.18433		1532.25	0.06848		1262.59	0.03273		1261.12	0.00331
7916	0.07836	7945	0.04219	7912	0.02179	13924	0.00708	13946	-8.42836e-05		1068.4	0.38543		1495	0.18226		1537	0.06833		1274	0.03246		1271	0.00316
8166	0.06001	8195	0.04594	8162	0.02123	14424	0.02848	14446	0.00884		1083.29	0.3826		1498.65	0.18195		1562	0.06758		1282.48	0.03227		1281.04	0.00302
8416	0.05564	8445	0.04422	8412	0.02713	14924	0.02583	14946	0.00116		1091	0.38115		1520	0.18016		1562.15	0.06758		1299	0.03192		1296	0.00282
8666	0.05855	8695	0.05161	8662	0.02412	15424	0.00996	15446	-0.00802		1098.18	0.37982		1526.08	0.17966		1587	0.06688		1302.38	0.03185		1300.95	0.00276
8916	0.06059	8945	0.04915	8912	0.02412	15924	0.01862	15946	-0.00132		1113.07	0.3771		1545	0.17813		1592.06	0.06674		1322.27	0.03147		1320.87	0.00252
9166	0.05127	9195	0.05001	9162	0.02223	16424	0.00251	16446	-8.42836e-05		1116	0.37658		1553.51	0.17746		1612	0.06621		1324	0.03143		1321	0.00251
9416	0.05476	9445	0.04701	9412	0.02546	16924	0.01405	16946	-0.00851		1127.96	0.37444		1570	0.17618		1621.96	0.06596		1342.17	0.03111		1340.79	0.0023
9666	0.05214	9695	0.04508	9662	0.01912	17424	0.01213	17446	0.01776		1141	0.37215		1580.94	0.17535		1637	0.06558		1349	0.03099		1346	0.00224
9916	0.04748	9945	0.03812	9912	0.02212	17924	0.00419	17946	0.01033		1142.85	0.37182		1595	0.1743		1651.86	0.06523		1362.06	0.03077		1360.71	0.0021
12416	0.03962	12445	0.03341	12412	0.02223	18424	0.01189	18446	0.00859		1157.74	0.36926		1608.36	0.17333		1662	0.06499		1374	0.03058		1371	0.002
14916	0.02389	14945	0.02441	14912	0.01568	18924	0.00948	18946	0.0019		1166	0.36786		1620	0.17249		1681.77	0.06454		1381.96	0.03046		1380.63	0.00191
17416	0.00437	17445	0.0196	17412	0.02513	19424	0.01694	19446	0.01677		1172.63	0.36674		1635.79	0.17138		1687	0.06443		1399	0.03021		1396	0.00178
19916	0.00204	19945	0.01456	19912	0.01067	19924	0.01742	19946	0.01429		1187.52	0.36427		1645	0.17074		1711.67	0.0639		1401.85	0.03017		1400.55	0.00175
22416	-0.00175	22445	0.01135	22412	0.01245						1191	0.3637		1663.22	0.1695		1712	0.06389		1421.75	0.02991		1420.47	0.00159
24916	-0.00757	24945	0.00857	24912	0.01134						1202.41	0.36185		1670	0.16905		1737	0.06339		1424	0.02988		1421	0.00159
27416	-0.00408	27445	0.01092	27412	0.00723						1216	0.35967		1690.65	0.16769		1741.58	0.0633		1441.64	0.02966		1440.39	0.00146
29916	-0.0102	29945	0.00514	29912	0.00634						1217.3	0.35947		1695	0.16741		1762	0.06291		1449	0.02957		1446	0.00142
											1232.19	0.35713		1718.07	0.16595		1771.48	0.06273		1461.54	0.02943		1460.31	0.00133
											1241	0.35577		1720	0.16583		1787	0.06245		1474	0.02929		1471	0.00126
											1247.08	0.35483		1745	0.1643		1801.39	0.0622		1481.43	0.02921		1480.23	0.00121
											1261.97	0.35258		1745.5	0.16427		1812	0.06201		1499	0.02904		1496	0.00113
											1266	0.35197		1770	0.16282		1831.29	0.06169		1501.33	0.02901		1500.15	0.00111
											1276.86	0.35036		1772.93	0.16265		1837	0.0616		1521.22	0.02883		1520.07	0.00101
											1291	0.34829		1795	0.16138		1861.2	0.06121		1524	0.0288		1521	0.00101
											1291.75	0.34818		1800.36	0.16108		1862	0.0612		1541.12	0.02865		1539.99	0.000922151
											1306.64	0.34604		1820	0.15999		1887	0.06082		1549	0.02859		1546	0.000897135
											1316	0.34471		1827.78	0.15956		1891.1	0.06075		1561.01	0.02849		1559.91	0.000841757
											1321.53	0.34393		1845	0.15863		1912	0.06045		1574	0.02839		1571	0.000800092
											1336.42	0.34186		1855.21	0.15809		1921.01	0.06032		1580.91	0.02834		1579.83	0.000768373
											1341	0.34123		1870	0.15732		1950.91	0.05991		1599	0.02821		1596	0.000713547
											1351.31	0.33983		1882.64	0.15667		1980.82	0.05951		1600.8	0.0282		1599.75	0.000701386
											1366	0.33785		1895	0.15604		2010.72	0.05914		1620.7	0.02806		1619.67	0.000640239
											1366.2	0.33782		1910.07	0.15529		2040.63	0.05878		1624	0.02804		1621	0.000636363
											1381.09	0.33585		1920	0.1548		2070.53	0.05843		1640.59	0.02794		1639.59	0.000584423
											1391	0.33455		1937.49	0.15395		2100.44	0.05809		1649	0.02789		1646	0.000567528
											1395.98	0.33391		1945	0.15359		2130.34	0.05777		1660.49	0.02782		1659.51	0.000533473
											1410.87	0.332		1964.92	0.15265		2160.25	0.05746		1674	0.02775		1671	0.000506138
											1416	0.33134		1992.35	0.15138		2162	0.05744		1680.38	0.02771		1679.43	0.000486965
											1425.76	0.33011		2019.77	0.15015		2190.15	0.05716		1699	0.02761		1696	0.00045139
											1440.65	0.32826		2047.2	0.14895		2220.06	0.05686		1700.28	0.02761		1699.35	0.000444511
											1441	0.32822		2074.63	0.14778		2249.96	0.05658		1720.17	0.02751		1719.27	0.000405759
											1455.54	0.32643		2102.06	0.14664		2279.87	0.0563		1724	0.02749		1721	0.000402563
											1466	0.32517		2129.48	0.14552		2309.77	0.05603		1740.07	0.02742		1739.19	0.000370385
											1470.43	0.32463		2156.91	0.14444		2339.68	0.05577		1749	0.02738		1746	0.000359018
											1485.32	0.32286		2184.34	0.14338		2369.58	0.05551		1759.96	0.02733		1759.11	0.000338095
											1491	0.32219		2195	0.14297		2399.49	0.05526		1774	0.02727		1771	0.000320183
											1500.21	0.32111		2211.77	0.14234		2412	0.05516		1779.86	0.02725		1779.03	0.000308619
											1515.1	0.31939		2239.19	0.14132		2429.39	0.05501		1799	0.02717		1796	0.000285549
											1516	0.31929		2266.62	0.14032		2459.3	0.05477		1799.75	0.02717		1798.95	0.000281714
											1529.99	0.31769		2294.05	0.13934		2489.2	0.05453		1819.65	0.02709		1818.87	0.000257154
											1541	0.31645		2321.48	0.13839		2519.11	0.0543		1824	0.02708		1821	0.000254661
											1544.88	0.31601		2348.9	0.13745		2549.01	0.05407		1839.54	0.02702		1838.79	0.000234735
											1559.77	0.31436		2376.33	0.13652		2578.92	0.05384		1849	0.02699		1846	0.000227115
											1566	0.31368		2403.76	0.13562		2608.82	0.05362		1859.44	0.02696		1858.71	0.000214271
											1574.66	0.31273		2431.19	0.13473		2638.73	0.0534		1874	0.02691		1871	0.000202548
											1589.55	0.31112		2445	0.13428		2662	0.05323		1879.33	0.02689		1878.63	0.000195591
											1591	0.31096		2458.61	0.13385		2668.63	0.05318		1899	0.02683		1896	0.000180638
											1604.44	0.30953		2486.04	0.13299		2698.54	0.05296		1899.23	0.02683		1898.55	0.000178539
											1616	0.30831		2513.47	0.13214		2728.44	0.05275		1919.12	0.02677		1918.47	0.000162974
											1619.33	0.30796		2540.9	0.1313		2758.35	0.05254		1924	0.02676		1921	0.000161099
											1634.22	0.30641		2568.32	0.13047		2788.25	0.05233		1939.02	0.02672		1938.39	0.000148766
											1641	0.30571		2595.75	0.12966		2818.16	0.05212		1958.91	0.02666		1946	0.000143673
											1649.11	0.30488		2623.18	0.12886		2848.06	0.05192		1978.8	0.02661		1958.31	0.000135797
											1664	0.30337		2650.61	0.12807		2877.97	0.05171		1998.7	0.02656		1978.23	0.000123958
											1666	0.30317		2678.03	0.12729		2907.87	0.05151		2018.59	0.02651		1998.15	0.000113151
											1678.89	0.30188		2695	0.12681		2912	0.05149		2038.49	0.02646		2018.07	0.000103287
											1691	0.30068		2705.46	0.12652		2937.78	0.05131		2058.38	0.02642		2037.99	9.42822e-05
											1693.78	0.30041		2732.89	0.12575		2967.68	0.05111		2078.28	0.02638		2057.91	8.60627e-05
											1708.67	0.29895		2760.32	0.125		2997.59	0.05092		2098.17	0.02633		2077.83	7.85597e-05
											1716	0.29824		2787.74	0.12426		3027.49	0.05072		2118.07	0.02629		2097.75	7.17109e-05
											1723.56	0.29751		2815.17	0.12352		3057.4	0.05053		2137.96	0.02625		2117.67	6.54591e-05
											1738.45	0.29608		2842.6	0.12279		3087.3	0.05033		2157.86	0.02621		2137.59	5.97524e-05
											1741	0.29584		2870.03	0.12207		3117.21	0.05014		2177.75	0.02617		2157.51	5.45432e-05
											1753.34	0.29467		2897.45	0.12136		3147.11	0.04995		2197.65	0.02613		2177.43	4.97881e-05
											1766	0.29349		2924.88	0.12065		3162	0.04986		2217.54	0.0261		2197.35	4.54476e-05
											1768.23	0.29328		2945	0.12014		3177.02	0.04976		2237.44	0.02606		2217.27	4.14855e-05
											1783.12	0.2919		2952.31	0.11995		3206.92	0.04957		2257.33	0.02603		2237.19	3.78688e-05
											1791	0.29118		2979.73	0.11926		3236.82	0.04938		2277.23	0.02599		2257.11	3.45674e-05
											1798.01	0.29054		3007.16	0.11858		3266.73	0.0492		2297.12	0.02596		2277.03	3.15538e-05
											1812.9	0.28919		3034.59	0.1179		3296.63	0.04901		2317.02	0.02592		2296.95	2.88029e-05
											1816	0.28891		3062.02	0.11722		3326.54	0.04883		2336.91	0.02589		2316.87	2.62919e-05
											1827.79	0.28786		3089.44	0.11656		3356.44	0.04864		2356.81	0.02586		2336.79	2.39997e-05
											1841	0.28669		3116.87	0.11589		3386.35	0.04846		2376.7	0.02583		2356.71	2.19074e-05
											1842.68	0.28654		3144.3	0.11524		3412	0.0483		2396.6	0.02579		2376.63	1.99976e-05
											1857.57	0.28523		3171.73	0.11459		3416.25	0.04828		2416.49	0.02576		2396.55	1.82542e-05
											1866	0.2845		3195	0.11404		3446.16	0.0481		2424	0.02575		2416.47	1.66628e-05
											1872.46	0.28394		3199.15	0.11394		3476.06	0.04792		2436.39	0.02573		2436.39	1.52101e-05
											1887.35	0.28266		3226.58	0.1133		3505.97	0.04774		2456.28	0.0257		2446	1.45553e-05
											1891	0.28235		3254.01	0.11267		3535.87	0.04756		2476.18	0.02567		2456.31	1.38841e-05
											1902.24	0.28139		3281.44	0.11204		3565.78	0.04738		2496.07	0.02564		2476.23	1.26737e-05
											1916	0.28023		3308.86	0.11141		3595.68	0.0472		2515.97	0.02561		2496.15	1.15688e-05
											1917.13	0.28013		3336.29	0.11079		3625.59	0.04703		2535.86	0.02558		2516.07	1.05602e-05
											1932.02	0.27889		3363.72	0.11017		3655.49	0.04685		2555.76	0.02555		2535.99	9.63957e-06
											1946.91	0.27766		3391.15	0.10956		3662	0.04681		2575.65	0.02552		2555.91	8.7992e-06
											1961.8	0.27643		3418.57	0.10895		3685.4	0.04667		2595.55	0.02549		2575.83	8.03208e-06
											1976.69	0.27522		3445	0.10837		3715.3	0.0465		2615.44	0.02546		2595.75	7.33184e-06
											1991.58	0.27402		3446	0.10835		3745.21	0.04633		2635.34	0.02543		2615.67	6.69265e-06
											2006.47	0.27283		3473.43	0.10775		3775.11	0.04615		2655.23	0.0254		2635.59	6.10919e-06
											2021.36	0.27166		3500.86	0.10716		3805.02	0.04598		2675.13	0.02537		2655.51	5.57659e-06
											2036.25	0.27049		3528.28	0.10657		3834.92	0.04581		2695.02	0.02535		2675.43	5.09042e-06
											2051.14	0.26933		3555.71	0.10598		3864.83	0.04564		2714.92	0.02532		2695.35	4.64664e-06
											2066.03	0.26818		3583.14	0.1054		3894.73	0.04547		2734.81	0.02529		2715.27	4.24154e-06
											2080.91	0.26704		3610.57	0.10482		3912	0.04537		2754.71	0.02526		2735.19	3.87177e-06
											2095.8	0.26591		3637.99	0.10424		3924.64	0.0453		2774.6	0.02523		2755.11	3.53422e-06
											2110.69	0.26479		3665.42	0.10367		3954.54	0.04513		2794.5	0.0252		2775.03	3.22611e-06
											2125.58	0.26367		3692.85	0.1031		3984.45	0.04496		2814.39	0.02518		2794.95	2.94486e-06
											2140.47	0.26257		3695	0.10306		4014.35	0.04479		2834.29	0.02515		2814.87	2.68813e-06
											2155.36	0.26148		3720.28	0.10254		4044.26	0.04463		2854.18	0.02512		2834.79	2.45377e-06
											2166	0.2607		3747.7	0.10197		4074.16	0.04446		2874.08	0.02509		2854.71	2.23985e-06
											2170.25	0.26039		3775.13	0.10142		4104.07	0.04429		2893.97	0.02507		2874.63	2.04458e-06
											2185.14	0.25931		3802.56	0.10086		4133.97	0.04413		2913.86	0.02504		2894.55	1.86634e-06
											2200.03	0.25824		3829.98	0.10031		4162	0.04397		2924	0.02502		2914.47	1.70363e-06
											2214.92	0.25717		3857.41	0.09976		4163.88	0.04396		2933.76	0.02501		2934.39	1.55511e-06
											2229.81	0.25612		3884.84	0.09922		4193.78	0.0438		2953.65	0.02498		2946	1.47458e-06
											2244.7	0.25507		3912.27	0.09868		4223.69	0.04364		2973.55	0.02496		2954.31	1.41953e-06
											2259.59	0.25403		3939.69	0.09814		4253.59	0.04348		2993.44	0.02493		2974.23	1.29578e-06
											2274.48	0.253		3945	0.09804		4283.5	0.04331		3013.34	0.0249		2994.15	1.18281e-06
											2289.37	0.25197		3967.12	0.09761		4313.4	0.04315		3033.23	0.02487		3014.07	1.07969e-06
											2304.26	0.25095		3994.55	0.09708		4343.31	0.04299		3053.13	0.02485		3033.99	9.85566e-07
											2319.15	0.24994		4021.98	0.09655		4373.21	0.04283		3073.02	0.02482		3053.91	8.99645e-07
											2334.04	0.24893		4049.4	0.09602		4403.12	0.04267		3092.92	0.02479		3073.83	8.21214e-07
											2348.93	0.24793		4076.83	0.0955		4412	0.04262		3112.81	0.02477		3093.75	7.4962e-07
											2363.82	0.24694		4104.26	0.09498		4433.02	0.04251		3132.71	0.02474		3113.67	6.84268e-07
											2378.71	0.24595		4131.69	0.09447		4462.93	0.04235		3152.6	0.02471		3133.59	6.24614e-07
											2393.6	0.24497		4159.11	0.09395		4492.83	0.0422		3172.5	0.02469		3153.51	5.7016e-07
											2408.49	0.244		4186.54	0.09344		4522.74	0.04204		3192.39	0.02466		3173.43	5.20453e-07
											2416	0.24351		4195	0.09329		4552.64	0.04188		3212.29	0.02463		3193.35	4.7508e-07
											2423.38	0.24303		4213.97	0.09294		4582.55	0.04173		3232.18	0.02461		3213.27	4.33663e-07
											2438.27	0.24207		4241.4	0.09243		4612.45	0.04157		3252.08	0.02458		3233.19	3.95856e-07
											2453.16	0.24111		4268.82	0.09193		4642.36	0.04142		3271.97	0.02455		3253.11	3.61345e-07
											2468.05	0.24016		4296.25	0.09143		4662	0.04132		3291.87	0.02453		3273.03	3.29843e-07
											2482.94	0.23922		4323.68	0.09094		4672.26	0.04126		3311.76	0.0245		3292.95	3.01087e-07
											2497.83	0.23828		4351.11	0.09044		4702.17	0.04111		3331.66	0.02447		3312.87	2.74839e-07
											2512.72	0.23735		4378.53	0.08995		4732.07	0.04096		3351.55	0.02445		3332.79	2.50878e-07
											2527.61	0.23642		4405.96	0.08947		4761.97	0.0408		3371.45	0.02442		3352.71	2.29007e-07
											2542.5	0.23549		4433.39	0.08898		4791.88	0.04065		3391.34	0.02439		3372.63	2.09042e-07
											2557.39	0.23458		4445	0.08878		4821.78	0.0405		3411.24	0.02437		3392.55	1.90817e-07
											2572.28	0.23366		4460.82	0.0885		4851.69	0.04035		3424	0.02435		3412.47	1.74182e-07
											2587.17	0.23275		4488.24	0.08802		4881.59	0.0402		3431.13	0.02434		3432.39	1.58997e-07
											2602.06	0.23185		4515.67	0.08754		4911.5	0.04005		3451.03	0.02431		3446	1.49388e-07
											2616.95	0.23095		4543.1	0.08707		4912	0.04005		3470.92	0.02429		3452.31	1.45135e-07
											2631.84	0.23006		4570.53	0.0866		4941.4	0.0399		3490.82	0.02426		3472.23	1.32483e-07
											2646.73	0.22917		4597.95	0.08613		4971.31	0.03975		3510.71	0.02424		3492.15	1.20933e-07
											2661.62	0.22829		4625.38	0.08567		5001.21	0.0396		3530.61	0.02421		3512.07	1.1039e-07
											2666	0.22803		4652.81	0.0852		5031.12	0.03946		3550.5	0.02418		3531.99	1.00766e-07
											2676.51	0.22741		4680.24	0.08474		5061.02	0.03931		3570.4	0.02416		3551.91	9.19812e-08
											2691.4	0.22654		4695	0.08449		5090.93	0.03916		3590.29	0.02413		3571.83	8.39623e-08
											2706.29	0.22567		4707.66	0.08428		5120.83	0.03902		3610.19	0.0241		3591.75	7.66424e-08
											2721.18	0.2248		4735.09	0.08383		5150.74	0.03887		3630.08	0.02408		3611.67	6.99607e-08
											2736.07	0.22394		4762.52	0.08337		5162	0.03882		3649.98	0.02405		3631.59	6.38616e-08
											2750.96	0.22308		4789.94	0.08292		5180.64	0.03873		3669.87	0.02403		3651.51	5.82941e-08
											2765.85	0.22223		4817.37	0.08247		5210.55	0.03858		3689.77	0.024		3671.43	5.3212e-08
											2780.74	0.22138		4844.8	0.08203		5240.45	0.03844		3709.66	0.02397		3691.35	4.8573e-08
											2795.63	0.22054		4872.23	0.08158		5270.36	0.0383		3729.56	0.02395		3711.27	4.43384e-08
											2810.52	0.2197		4899.65	0.08114		5300.26	0.03815		3749.45	0.02392		3731.19	4.0473e-08
											2825.41	0.21886		4927.08	0.08071		5330.17	0.03801		3769.35	0.0239		3751.11	3.69445e-08
											2840.3	0.21803		4945	0.08042		5360.07	0.03787		3789.24	0.02387		3771.03	3.37237e-08
											2855.19	0.2172		4954.51	0.08027		5389.98	0.03773		3809.14	0.02385		3790.94	3.07837e-08
											2870.08	0.21638		4981.94	0.07984		5412	0.03763		3829.03	0.02382		3810.86	2.81e-08
											2884.97	0.21556		5009.36	0.0794		5419.88	0.03759		3848.92	0.02379		3830.78	2.56502e-08
											2899.86	0.21474		5036.79	0.07897		5449.79	0.03745		3868.82	0.02377		3850.7	2.3414e-08
											2914.75	0.21393		5064.22	0.07855		5479.69	0.03731		3888.71	0.02374		3870.62	2.13728e-08
											2916	0.21386		5091.65	0.07812		5509.6	0.03717		3908.61	0.02372		3890.54	1.95095e-08
											2929.64	0.21312		5119.07	0.0777		5539.5	0.03703		3924	0.0237		3910.46	1.78087e-08
											2944.53	0.21232		5146.5	0.07728		5569.41	0.03689		3928.5	0.02369		3930.38	1.62561e-08
											2959.42	0.21152		5173.93	0.07686		5599.31	0.03676		3948.4	0.02367		3946	1.51343e-08
											2974.31	0.21072		5195	0.07654		5629.22	0.03662		3968.29	0.02364		3950.3	1.48389e-08
											2989.2	0.20993		5201.36	0.07645		5659.12	0.03648		3988.19	0.02361		3970.22	1.35452e-08
											3004.09	0.20914		5228.78	0.07604		5662	0.03647		4008.08	0.02359		3990.14	1.23644e-08
											3018.98	0.20835		5256.21	0.07562		5689.03	0.03635		4027.98	0.02356		4010.06	1.12864e-08
											3033.87	0.20757		5283.64	0.07522		5718.93	0.03621		4047.87	0.02354		4029.98	1.03025e-08
											3048.76	0.20679		5311.07	0.07481		5748.84	0.03608		4067.77	0.02351		4049.9	9.40431e-09
											3063.65	0.20601		5338.49	0.07441		5778.74	0.03594		4087.66	0.02349		4069.82	8.58444e-09
											3078.54	0.20524		5365.92	0.074		5808.65	0.03581		4107.56	0.02346		4089.74	7.83605e-09
											3093.43	0.20447		5393.35	0.0736		5838.55	0.03568		4127.45	0.02344		4109.66	7.1529e-09
											3108.32	0.20371		5420.78	0.07321		5868.46	0.03554		4147.35	0.02341		4129.58	6.52931e-09
											3123.21	0.20294		5445	0.07286		5898.36	0.03541		4167.24	0.02339		4149.5	5.96009e-09
											3138.1	0.20218		5448.2	0.07281		5912	0.03535		4187.14	0.02336		4169.42	5.44049e-09
											3152.99	0.20143		5475.63	0.07242		5928.27	0.03528		4207.03	0.02334		4189.34	4.96619e-09
											3166	0.20077		5503.06	0.07203		5958.17	0.03515		4226.93	0.02331		4209.26	4.53323e-09
											3167.88	0.20068		5530.49	0.07164		5988.08	0.03502		4246.82	0.02329		4229.18	4.13803e-09
											3182.77	0.19993		5557.91	0.07125		6017.98	0.03489		4266.72	0.02326		4249.1	3.77727e-09
											3197.66	0.19918		5585.34	0.07087		6047.89	0.03476		4286.61	0.02324		4269.02	3.44797e-09
											3212.55	0.19844		5612.77	0.07048		6077.79	0.03463		4306.51	0.02321		4288.94	3.14738e-09
											3227.44	0.1977		5640.2	0.0701		6107.7	0.0345		4326.4	0.02319		4308.86	2.87299e-09
											3242.33	0.19696		5667.62	0.06972		6137.6	0.03437		4346.3	0.02316		4328.78	2.62252e-09
											3257.22	0.19623		5695	0.06935		6162	0.03427		4366.19	0.02314		4348.7	2.39389e-09
											3272.11	0.1955		5695.05	0.06935		6167.51	0.03424		4386.09	0.02311		4368.62	2.18519e-09
											3287	0.19477		5722.48	0.06897		6197.41	0.03411		4405.98	0.02309		4388.54	1.99468e-09
											3301.89	0.19404		5749.9	0.0686		6227.32	0.03399		4424	0.02306		4408.46	1.82079e-09
											3316.78	0.19332		5777.33	0.06823		6257.22	0.03386		4425.88	0.02306		4428.38	1.66205e-09
											3331.67	0.1926		5804.76	0.06786		6287.13	0.03374		4445.77	0.02304		4446	1.53323e-09
											3346.56	0.19189		5832.19	0.0675		6317.03	0.03361		4465.67	0.02301		4448.3	1.51715e-09
											3361.45	0.19118		5859.61	0.06713		6346.93	0.03348		4485.56	0.02299		4468.22	1.38489e-09
											3376.34	0.19047		5887.04	0.06677		6376.84	0.03336		4505.46	0.02296		4488.14	1.26415e-09
											3391.23	0.18976		5914.47	0.06641		6406.74	0.03324		4525.35	0.02294		4508.06	1.15394e-09
											3406.12	0.18905		5941.9	0.06605		6412	0.03321		4545.25	0.02291		4527.98	1.05334e-09
											3416	0.18859		5945	0.06601		6436.65	0.03311		4565.14	0.02289		4547.9	9.61513e-10
											3421.01	0.18835		5969.32	0.06569		6466.55	0.03299		4585.04	0.02286		4567.82	8.77688e-10
											3435.89	0.18765		5996.75	0.06534		6496.46	0.03287		4604.93	0.02284		4587.74	8.01171e-10
											3450.78	0.18696		6024.18	0.06498		6526.36	0.03274		4624.83	0.02281		4607.66	7.31325e-10
											3465.67	0.18627		6051.61	0.06463		6556.27	0.03262		4644.72	0.02279		4627.58	6.67568e-10
											3480.56	0.18558		6079.03	0.06428		6586.17	0.0325		4664.62	0.02276		4647.5	6.09369e-10
											3495.45	0.18489		6106.46	0.06394		6616.08	0.03238		4684.51	0.02274		4667.42	5.56245e-10
											3510.34	0.18421		6133.89	0.06359		6645.98	0.03226		4704.41	0.02271		4687.34	5.07751e-10
											3525.23	0.18352		6161.32	0.06325		6662	0.03219		4724.3	0.02269		4707.26	4.63485e-10
											3540.12	0.18284		6188.74	0.06291		6675.89	0.03214		4744.2	0.02267		4727.18	4.23079e-10
											3555.01	0.18217		6195	0.06283		6705.79	0.03202		4764.09	0.02264		4747.1	3.86195e-10
											3569.9	0.18149		6216.17	0.06257		6735.7	0.0319		4783.98	0.02262		4767.02	3.52526e-10
											3584.79	0.18082		6243.6	0.06223		6765.6	0.03178		4803.88	0.02259		4786.94	3.21793e-10
											3599.68	0.18015		6271.03	0.06189		6795.51	0.03166		4823.77	0.02257		4806.86	2.93739e-10
											3614.57	0.17949		6298.45	0.06156		6825.41	0.03154		4843.67	0.02254		4826.78	2.68131e-10
											3629.46	0.17883		6325.88	0.06123		6855.32	0.03143		4863.56	0.02252		4846.7	2.44755e-10
											3644.35	0.17817		6353.31	0.0609		6885.22	0.03131		4883.46	0.0225		4866.62	2.23417e-10
											3659.24	0.17751		6380.74	0.06057		6912	0.03121		4903.35	0.02247		4886.54	2.0394e-10
											3666	0.17721		6408.16	0.06024		6915.13	0.03119		4923.25	0.02245		4906.46	1.8616e-10
											3674.13	0.17685		6435.59	0.05992		6945.03	0.03108		4924	0.02245		4926.38	1.69931e-10
											3689.02	0.1762		6445	0.0598		6974.94	0.03096		4943.14	0.02242		4946	1.5533e-10
											3703.91	0.17555		6463.02	0.05959		7004.84	0.03085		4963.04	0.0224		4946.3	1.55116e-10
											3718.8	0.1749		6490.45	0.05927		7034.75	0.03073		4982.93	0.02237		4966.22	1.41593e-10
											3733.69	0.17426		6517.87	0.05895		7064.65	0.03062		5002.83	0.02235		4986.14	1.29249e-10
											3748.58	0.17361		6545.3	0.05863		7094.56	0.0305		5022.72	0.02233		5006.06	1.17981e-10
											3763.47	0.17297		6572.73	0.05832		7124.46	0.03039		5042.62	0.0223		5025.98	1.07696e-10
											3778.36	0.17234		6600.16	0.058		7154.37	0.03028		5062.51	0.02228		5045.9	9.83067e-11
											3793.25	0.1717		6627.58	0.05769		7162	0.03025		5082.41	0.02225		5065.82	8.97363e-11
											3808.14	0.17107		6655.01	0.05738		7184.27	0.03016		5102.3	0.02223		5085.74	8.19131e-11
											3823.03	0.17044		6682.44	0.05707		7214.18	0.03005		5122.2	0.02221		5105.66	7.47719e-11
											3837.92	0.16981		6695	0.05692		7244.08	0.02994		5142.09	0.02218		5125.58	6.82533e-11
											3852.81	0.16918		6709.86	0.05676		7273.99	0.02983		5161.99	0.02216		5145.5	6.2303e-11
											3867.7	0.16856		6737.29	0.05645		7303.89	0.02972		5181.88	0.02213		5165.42	5.68714e-11
											3882.59	0.16794		6764.72	0.05615		7333.8	0.02961		5201.78	0.02211		5185.34	5.19133e-11
											3897.48	0.16732		6792.15	0.05584		7363.7	0.0295		5221.67	0.02209		5205.26	4.73875e-11
											3912.37	0.1667		6819.57	0.05554		7393.61	0.02939		5241.57	0.02206		5225.18	4.32563e-11
											3916	0.16655		6847	0.05524		7412	0.02932		5261.46	0.02204		5245.1	3.94852e-11
											3927.26	0.16609		6874.43	0.05494		7423.51	0.02928		5281.36	0.02201		5265.02	3.60429e-11
											3942.15	0.16548		6901.86	0.05465		7453.42	0.02917		5301.25	0.02199		5284.94	3.29007e-11
											3957.04	0.16487		6929.28	0.05435		7483.32	0.02906		5321.15	0.02197		5304.86	3.00324e-11
											3971.93	0.16426		6945	0.05418		7513.23	0.02895		5341.04	0.02194		5324.78	2.74142e-11
											3986.82	0.16366		6956.71	0.05406		7543.13	0.02884		5360.94	0.02192		5344.7	2.50242e-11
											4001.71	0.16306		6984.14	0.05377		7573.04	0.02874		5380.83	0.0219		5364.62	2.28426e-11
											4016.6	0.16246		7011.57	0.05348		7602.94	0.02863		5400.73	0.02187		5384.54	2.08512e-11
											4031.49	0.16186		7038.99	0.05319		7632.85	0.02852		5420.62	0.02185		5404.46	1.90334e-11
											4046.38	0.16126		7066.42	0.0529		7662	0.02842		5424	0.02185		5424.38	1.7374e-11
											4061.27	0.16067		7093.85	0.05261		7662.75	0.02842		5440.52	0.02183		5444.3	1.58594e-11
											4076.16	0.16008		7121.28	0.05233		7692.66	0.02831		5460.41	0.0218		5446	1.57363e-11
											4091.05	0.15949		7148.7	0.05205		7722.56	0.02821		5480.31	0.02178		5464.22	1.44767e-11
											4105.94	0.1589		7176.13	0.05177		7752.47	0.0281		5500.2	0.02176		5484.14	1.32147e-11
											4120.83	0.15832		7195	0.05157		7782.37	0.028		5520.1	0.02173		5504.06	1.20626e-11
											4135.72	0.15774		7203.56	0.05149		7812.28	0.02789		5539.99	0.02171		5523.98	1.1011e-11
											4150.61	0.15716		7230.99	0.05121		7842.18	0.02779		5559.89	0.02168		5543.9	1.0051e-11
											4165.5	0.15658		7258.41	0.05093		7872.09	0.02768		5579.78	0.02166		5563.82	9.17479e-12
											4166	0.15656		7285.84	0.05066		7901.99	0.02758		5599.68	0.02164		5583.74	8.37493e-12
											4180.39	0.156		7313.27	0.05038		7912	0.02755		5619.57	0.02161		5603.66	7.64481e-12
											4195.28	0.15543		7340.7	0.05011		7931.89	0.02748		5639.47	0.02159		5623.58	6.97833e-12
											4210.17	0.15486		7368.12	0.04984		7961.8	0.02738		5659.36	0.02157		5643.5	6.36996e-12
											4225.06	0.15429		7395.55	0.04957		7991.7	0.02727		5679.26	0.02154		5663.42	5.81463e-12
											4239.95	0.15372		7422.98	0.04931		8021.61	0.02717		5699.15	0.02152		5683.34	5.30771e-12
											4254.84	0.15316		7445	0.04909		8051.51	0.02707		5719.05	0.0215		5703.26	4.84498e-12
											4269.73	0.1526		7450.41	0.04904		8081.42	0.02697		5738.94	0.02148		5723.18	4.4226e-12
											4284.62	0.15204		7477.83	0.04877		8111.32	0.02687		5758.83	0.02145		5743.1	4.03703e-12
											4299.51	0.15148		7505.26	0.04851		8141.23	0.02677		5778.73	0.02143		5763.02	3.68508e-12
											4314.4	0.15092		7532.69	0.04825		8162	0.0267		5798.62	0.02141		5782.94	3.36382e-12
											4329.29	0.15037		7560.12	0.04799		8171.13	0.02667		5818.52	0.02138		5802.86	3.07056e-12
											4344.18	0.14981		7587.54	0.04773		8201.04	0.02657		5838.41	0.02136		5822.78	2.80287e-12
											4359.07	0.14926		7614.97	0.04747		8230.94	0.02647		5858.31	0.02134		5842.7	2.55851e-12
											4373.96	0.14872		7642.4	0.04722		8260.85	0.02637		5878.2	0.02131		5862.62	2.33546e-12
											4388.85	0.14817		7669.82	0.04696		8290.75	0.02628		5898.1	0.02129		5882.54	2.13186e-12
											4403.74	0.14763		7695	0.04673		8320.66	0.02618		5917.99	0.02127		5902.46	1.946e-12
											4416	0.14718		7697.25	0.04671		8350.56	0.02608		5924	0.02126		5922.38	1.77635e-12
											4418.63	0.14708		7724.68	0.04645		8380.47	0.02598		5937.89	0.02124		5942.3	1.62149e-12
											4433.52	0.14654		7752.11	0.0462		8410.37	0.02589		5957.78	0.02122		5946	1.59422e-12
											4448.41	0.14601		7779.53	0.04595		8412	0.02588		5977.68	0.0212		5962.22	1.48013e-12
											4463.3	0.14547		7806.96	0.04571		8440.28	0.02579		5997.57	0.02118		5982.14	1.35109e-12
											4478.19	0.14494		7834.39	0.04546		8470.18	0.02569		6017.47	0.02115		6002.06	1.2333e-12
											4493.08	0.1444		7861.82	0.04521		8500.09	0.0256		6037.36	0.02113		6021.98	1.12578e-12
											4507.97	0.14387		7889.24	0.04497		8529.99	0.0255		6057.26	0.02111		6041.9	1.02764e-12
											4522.86	0.14335		7916.67	0.04473		8559.9	0.02541		6077.15	0.02108		6061.82	9.38046e-13
											4537.75	0.14282		7944.1	0.04449		8589.8	0.02531		6097.05	0.02106		6081.74	8.56267e-13
											4552.64	0.14229		7945	0.04448		8619.71	0.02522		6116.94	0.02104		6101.66	7.81618e-13
											4567.53	0.14177		7971.53	0.04425		8649.61	0.02513		6136.84	0.02102		6121.58	7.13476e-13
											4582.42	0.14125		7998.95	0.04401		8662	0.02509		6156.73	0.02099		6141.5	6.51276e-13
											4597.31	0.14073		8026.38	0.04377		8679.52	0.02503		6176.63	0.02097		6161.42	5.94497e-13
											4612.2	0.14022		8053.81	0.04353		8709.42	0.02494		6196.52	0.02095		6181.34	5.42669e-13
											4627.09	0.1397		8081.24	0.0433		8739.33	0.02485		6216.42	0.02093		6201.26	4.95359e-13
											4641.98	0.13919		8108.66	0.04306		8769.23	0.02475		6236.31	0.0209		6221.18	4.52174e-13
											4656.87	0.13868		8136.09	0.04283		8799.14	0.02466		6256.21	0.02088		6241.1	4.12753e-13
											4666	0.13837		8163.52	0.0426		8829.04	0.02457		6276.1	0.02086		6261.02	3.76769e-13
											4671.76	0.13817		8190.95	0.04237		8858.95	0.02448		6296	0.02084		6280.93	3.43922e-13
											4686.65	0.13766		8195	0.04234		8888.85	0.02439		6315.89	0.02081		6300.85	3.13939e-13
											4701.54	0.13716		8218.37	0.04214		8912	0.02432		6335.79	0.02079		6320.77	2.8657e-13
											4716.43	0.13666		8245.8	0.04191		8918.76	0.0243		6355.68	0.02077		6340.69	2.61587e-13
											4731.32	0.13615		8273.23	0.04169		8948.66	0.02421		6375.58	0.02075		6360.61	2.38782e-13
											4746.21	0.13565		8300.66	0.04146		8978.57	0.02412		6395.47	0.02072		6380.53	2.17965e-13
											4761.1	0.13516		8328.08	0.04124		9008.47	0.02403		6415.37	0.0207		6400.45	1.98963e-13
											4775.98	0.13466		8355.51	0.04102		9038.38	0.02394		6424	0.02069		6420.37	1.81617e-13
											4790.87	0.13417		8382.94	0.04079		9068.28	0.02385		6435.26	0.02068		6440.29	1.65784e-13
											4805.76	0.13367		8410.37	0.04057		9098.19	0.02376		6455.16	0.02066		6446	1.61508e-13
											4820.65	0.13318		8437.79	0.04035		9128.09	0.02367		6475.05	0.02063		6460.21	1.51331e-13
											4835.54	0.1327		8445	0.0403		9158	0.02358		6494.95	0.02061		6480.13	1.38138e-13
											4850.43	0.13221		8465.22	0.04014		9162	0.02357		6514.84	0.02059		6500.05	1.26095e-13
											4865.32	0.13172		8492.65	0.03992		9187.9	0.02349		6534.74	0.02057		6519.97	1.15102e-13
											4880.21	0.13124		8520.08	0.0397		9217.81	0.02341		6554.63	0.02055		6539.89	1.05067e-13
											4895.1	0.13076		8547.5	0.03949		9247.71	0.02332		6574.53	0.02052		6559.81	9.59074e-14
											4909.99	0.13028		8574.93	0.03928		9277.62	0.02323		6594.42	0.0205		6579.73	8.75462e-14
											4916	0.13009		8602.36	0.03906		9307.52	0.02315		6614.32	0.02048		6599.65	7.99139e-14
											4924.88	0.1298		8629.78	0.03885		9337.43	0.02306		6634.21	0.02046		6619.57	7.2947e-14
											4939.77	0.12933		8657.21	0.03864		9367.33	0.02297		6654.11	0.02043		6639.49	6.65875e-14
											4954.66	0.12885		8684.64	0.03844		9397.24	0.02289		6674	0.02041		6659.41	6.07824e-14
											4969.55	0.12838		8695	0.03836		9412	0.02285		6693.89	0.02039		6679.33	5.54834e-14
											4984.44	0.12791		8712.07	0.03823		9427.14	0.0228		6713.79	0.02037		6699.25	5.06463e-14
											4999.33	0.12744		8739.49	0.03802		9457.05	0.02272		6733.68	0.02035		6719.17	4.6231e-14
											5014.22	0.12697		8766.92	0.03782		9486.95	0.02263		6753.58	0.02032		6739.09	4.22006e-14
											5029.11	0.12651		8794.35	0.03761		9516.85	0.02255		6773.47	0.0203		6759.01	3.85215e-14
											5044	0.12604		8821.78	0.03741		9546.76	0.02247		6793.37	0.02028		6778.93	3.51632e-14
											5058.89	0.12558		8849.2	0.03721		9576.66	0.02238		6813.26	0.02026		6798.85	3.20977e-14
											5073.78	0.12512		8876.63	0.03701		9606.57	0.0223		6833.16	0.02024		6818.77	2.92994e-14
											5088.67	0.12466		8904.06	0.03681		9636.47	0.02222		6853.05	0.02022		6838.69	2.67451e-14
											5103.56	0.1242		8931.49	0.03661		9662	0.02215		6872.95	0.02019		6858.61	2.44134e-14
											5118.45	0.12375		8945	0.03651		9666.38	0.02213		6892.84	0.02017		6878.53	2.22851e-14
											5133.34	0.12329		8958.91	0.03641		9696.28	0.02205		6912.74	0.02015		6898.45	2.03423e-14
											5148.23	0.12284		8986.34	0.03621		9726.19	0.02197		6924	0.02014		6918.37	1.85688e-14
											5163.12	0.12239		9013.77	0.03602		9756.09	0.02189		6932.63	0.02013		6938.29	1.695e-14
											5166	0.1223		9041.2	0.03582		9786	0.02181		6952.53	0.02011		6946	1.63622e-14
											5178.01	0.12194		9068.62	0.03563		9815.9	0.02172		6972.42	0.02009		6958.21	1.54723e-14
											5192.9	0.12149		9096.05	0.03544		9845.81	0.02164		6992.32	0.02006		6978.13	1.41234e-14
											5207.79	0.12105		9123.48	0.03525		9875.71	0.02156		7012.21	0.02004		6998.05	1.28921e-14
											5222.68	0.1206		9150.91	0.03506		9905.62	0.02148		7032.11	0.02002		7017.97	1.17682e-14
											5237.57	0.12016		9178.33	0.03487		9912	0.02147		7052	0.02		7037.89	1.07422e-14
											5252.46	0.11972		9195	0.03475		9935.52	0.0214		7071.9	0.01998		7057.81	9.80574e-15
											5267.35	0.11928		9205.76	0.03468		9965.43	0.02132		7091.79	0.01996		7077.73	8.95087e-15
											5282.24	0.11885		9233.19	0.03449		9995.33	0.02124		7111.69	0.01993		7097.65	8.17054e-15
											5297.13	0.11841		9260.62	0.0343		10025.2	0.02116		7131.58	0.01991		7117.57	7.45823e-15
											5312.02	0.11798		9288.04	0.03412		10055.1	0.02109		7151.48	0.01989		7137.49	6.80802e-15
											5326.91	0.11754		9315.47	0.03394		10085	0.02101		7171.37	0.01987		7157.41	6.2145e-15
											5341.8	0.11711		9342.9	0.03375		10115	0.02093		7191.27	0.01985		7177.33	5.67272e-15
											5356.69	0.11668		9370.33	0.03357		10144.9	0.02085		7211.16	0.01983		7197.25	5.17817e-15
											5371.58	0.11625		9397.75	0.03339		10174.8	0.02077		7231.06	0.01981		7217.17	4.72674e-15
											5386.47	0.11583		9425.18	0.03321		10204.7	0.0207		7250.95	0.01978		7237.09	4.31466e-15
											5401.36	0.1154		9445	0.03308		10234.6	0.02062		7270.85	0.01976		7257.01	3.93851e-15
											5416	0.11499		9452.61	0.03303		10264.5	0.02054		7290.74	0.01974		7276.93	3.59515e-15
											5416.25	0.11498		9480.04	0.03285		10294.4	0.02047		7310.64	0.01972		7296.85	3.28172e-15
											5431.14	0.11456		9507.46	0.03267		10324.3	0.02039		7330.53	0.0197		7316.77	2.99562e-15
											5446.03	0.11414		9534.89	0.0325		10354.2	0.02031		7350.43	0.01968		7336.69	2.73446e-15
											5460.92	0.11372		9562.32	0.03232		10384.1	0.02024		7370.32	0.01966		7356.61	2.49607e-15
											5475.81	0.1133		9589.74	0.03215		10414	0.02016		7390.22	0.01963		7376.53	2.27846e-15
											5490.7	0.11289		9617.17	0.03197		10443.9	0.02009		7410.11	0.01961		7396.45	2.07983e-15
											5505.59	0.11247		9644.6	0.0318		10473.8	0.02001		7424	0.0196		7416.37	1.89851e-15
											5520.48	0.11206		9672.03	0.03163		10503.7	0.01994		7430.01	0.01959		7436.29	1.733e-15
											5535.37	0.11165		9695	0.03149		10533.6	0.01986		7449.9	0.01957		7446	1.65763e-15
											5550.26	0.11124		9699.45	0.03146		10563.5	0.01979		7469.8	0.01955		7456.21	1.58191e-15
											5565.15	0.11083		9726.88	0.03129		10593.4	0.01972		7489.69	0.01953		7476.13	1.444e-15
											5580.04	0.11043		9754.31	0.03112		10623.3	0.01964		7509.59	0.01951		7496.05	1.31811e-15
											5594.93	0.11002		9781.74	0.03095		10653.2	0.01957		7529.48	0.01949		7515.97	1.2032e-15
											5609.82	0.10962		9809.16	0.03078		10683.1	0.0195		7549.38	0.01947		7535.89	1.09831e-15
											5624.71	0.10922		9836.59	0.03062		10713.1	0.01942		7569.27	0.01945		7555.81	1.00256e-15
											5639.6	0.10882		9864.02	0.03045		10743	0.01935		7589.17	0.01942		7575.73	9.15152e-16
											5654.49	0.10842		9891.45	0.03029		10772.9	0.01928		7609.06	0.0194		7595.65	8.35369e-16
											5666	0.10811		9918.87	0.03012		10802.8	0.01921		7628.95	0.01938		7615.57	7.62542e-16
											5669.38	0.10802		9945	0.02997		10832.7	0.01914		7648.85	0.01936		7635.49	6.96063e-16
											5684.27	0.10762		9946.3	0.02996		10862.6	0.01907		7668.74	0.01934		7655.41	6.35381e-16
											5699.16	0.10723		9973.73	0.0298		10892.5	0.01899		7688.64	0.01932		7675.33	5.79988e-16
											5714.05	0.10684		10001.2	0.02964		10922.4	0.01892		7708.53	0.0193		7695.25	5.29425e-16
											5728.94	0.10644		10028.6	0.02948		10952.3	0.01885		7728.43	0.01928		7715.17	4.83269e-16
											5743.83	0.10605		10056	0.02932		10982.2	0.01878		7748.32	0.01926		7735.09	4.41138e-16
											5758.72	0.10567		10083.4	0.02916		11012.1	0.01871		7768.22	0.01924		7755.01	4.0268e-16
											5773.61	0.10528		10110.9	0.029		11042	0.01864		7788.11	0.01922		7774.93	3.67574e-16
											5788.5	0.10489		10138.3	0.02885		11071.9	0.01857		7808.01	0.01919		7794.85	3.35529e-16
											5803.39	0.10451		10165.7	0.02869		11101.8	0.01851		7827.9	0.01917		7814.77	3.06277e-16
											5818.28	0.10412		10193.1	0.02854		11131.7	0.01844		7847.8	0.01915		7834.69	2.79576e-16
											5833.17	0.10374		10220.6	0.02838		11161.6	0.01837		7867.69	0.01913		7854.61	2.55203e-16
											5848.06	0.10336		10248	0.02823		11191.5	0.0183		7887.59	0.01911		7874.53	2.32954e-16
											5862.95	0.10298		10275.4	0.02808		11221.4	0.01823		7907.48	0.01909		7894.45	2.12645e-16
											5877.84	0.10261		10302.9	0.02793		11251.3	0.01816		7924	0.01907		7914.37	1.94107e-16
											5892.73	0.10223		10330.3	0.02778		11281.2	0.0181		7927.38	0.01907		7934.29	1.77184e-16
											5907.62	0.10185		10357.7	0.02763		11311.1	0.01803		7947.27	0.01905		7946	1.67932e-16
											5916	0.10164		10385.1	0.02748		11341.1	0.01796		7967.17	0.01903		7954.21	1.61738e-16
											5922.51	0.10148		10412.6	0.02733		11371	0.01789		7987.06	0.01901		7974.13	1.47637e-16
											5937.4	0.10111		10440	0.02718		11400.9	0.01783		8006.96	0.01899		7994.05	1.34766e-16
											5952.29	0.10074		10467.4	0.02703		11430.8	0.01776		8026.85	0.01897		8013.97	1.23017e-16
											5967.18	0.10037		10494.8	0.02689		11460.7	0.0177		8046.75	0.01895		8033.89	1.12293e-16
											5982.07	0.1		10522.3	0.02674		11490.6	0.01763		8066.64	0.01893		8053.81	1.02503e-16
											5996.96	0.09963		10549.7	0.0266		11520.5	0.01756		8086.54	0.01891		8073.73	9.35667e-17
											6011.85	0.09927		10577.1	0.02645		11550.4	0.0175		8106.43	0.01889		8093.65	8.54096e-17
											6026.74	0.09891		10604.6	0.02631		11580.3	0.01743		8126.33	0.01887		8113.57	7.79636e-17
											6041.63	0.09854		10632	0.02617		11610.2	0.01737		8146.22	0.01885		8133.49	7.11667e-17
											6056.52	0.09818		10659.4	0.02603		11640.1	0.0173		8166.12	0.01883		8153.41	6.49624e-17
											6071.41	0.09782		10686.8	0.02589		11670	0.01724		8186.01	0.01881		8173.33	5.9299e-17
											6086.3	0.09746		10714.3	0.02575		11699.9	0.01718		8205.91	0.01879		8193.25	5.41293e-17
											6101.19	0.09711		10741.7	0.02561		11729.8	0.01711		8225.8	0.01876		8213.17	4.94103e-17
											6116.08	0.09675		10769.1	0.02547		11759.7	0.01705		8245.7	0.01874		8233.09	4.51027e-17
											6130.96	0.0964		10796.6	0.02533		11789.6	0.01698		8265.59	0.01872		8253.01	4.11706e-17
											6145.85	0.09604		10824	0.0252		11819.5	0.01692		8285.49	0.0187		8272.93	3.75814e-17
											6160.74	0.09569		10851.4	0.02506		11849.4	0.01686		8305.38	0.01868		8292.85	3.4305e-17
											6166	0.09557		10878.8	0.02492		11879.3	0.0168		8325.28	0.01866		8312.77	3.13143e-17
											6175.63	0.09534		10906.3	0.02479		11909.2	0.01673		8345.17	0.01864		8332.69	2.85843e-17
											6190.52	0.09499		10933.7	0.02466		11939.2	0.01667		8365.07	0.01862		8352.61	2.60923e-17
											6205.41	0.09464		10961.1	0.02452		11969.1	0.01661		8384.96	0.0186		8372.53	2.38176e-17
											6220.3	0.09429		10988.5	0.02439		11999	0.01655		8404.86	0.01858		8392.45	2.17412e-17
											6235.19	0.09395		11016	0.02426		12028.9	0.01648		8424	0.01856		8412.37	1.98458e-17
											6250.08	0.0936		11043.4	0.02413		12058.8	0.01642		8424.75	0.01856		8432.29	1.81156e-17
											6264.97	0.09326		11070.8	0.024		12088.7	0.01636		8444.65	0.01854		8446	1.7013e-17
											6279.86	0.09292		11098.3	0.02387		12118.6	0.0163		8464.54	0.01852		8452.21	1.65363e-17
											6294.75	0.09258		11125.7	0.02374		12148.5	0.01624		8484.44	0.0185		8472.13	1.50947e-17
											6309.64	0.09224		11153.1	0.02361		12178.4	0.01618		8504.33	0.01848		8492.05	1.37787e-17
											6324.53	0.0919		11180.5	0.02348		12208.3	0.01612		8524.23	0.01846		8511.97	1.25775e-17
											6339.42	0.09156		11208	0.02336		12238.2	0.01606		8544.12	0.01844		8531.89	1.1481e-17
											6354.31	0.09123		11235.4	0.02323		12268.1	0.016		8564.02	0.01842		8551.81	1.04801e-17
											6369.2	0.09089		11262.8	0.02311		12298	0.01594		8583.91	0.0184		8571.73	9.56642e-18
											6384.09	0.09056		11290.2	0.02298		12327.9	0.01588		8603.8	0.01838		8591.65	8.73242e-18
											6398.98	0.09023		11317.7	0.02286		12357.8	0.01582		8623.7	0.01836		8611.57	7.97113e-18
											6413.87	0.0899		11345.1	0.02273		12387.7	0.01576		8643.59	0.01834		8631.49	7.2762e-18
											6416	0.08985		11372.5	0.02261		12412	0.01572		8663.49	0.01832		8651.41	6.64186e-18
											6428.76	0.08957		11400	0.02249		12417.6	0.0157		8683.38	0.0183		8671.33	6.06283e-18
											6443.65	0.08924		11427.4	0.02237		12447.5	0.01565		8703.28	0.01828		8691.25	5.53427e-18
											6458.54	0.08891		11454.8	0.02225		12477.4	0.01559		8723.17	0.01827		8711.17	5.05179e-18
											6473.43	0.08859		11482.2	0.02213		12507.3	0.01553		8743.07	0.01825		8731.09	4.61138e-18
											6488.32	0.08826		11509.7	0.02201		12537.3	0.01547		8762.96	0.01823		8751.01	4.20936e-18
											6503.21	0.08794		11537.1	0.02189		12567.2	0.01541		8782.86	0.01821		8770.92	3.84238e-18
											6518.1	0.08762		11564.5	0.02177		12597.1	0.01536		8802.75	0.01819		8790.84	3.5074e-18
											6532.99	0.08729		11591.9	0.02165		12627	0.0153		8822.65	0.01817		8810.76	3.20163e-18
											6547.88	0.08697		11619.4	0.02154		12656.9	0.01524		8842.54	0.01815		8830.68	2.92251e-18
											6562.77	0.08666		11646.8	0.02142		12686.8	0.01519		8862.44	0.01813		8850.6	2.66773e-18
											6577.66	0.08634		11674.2	0.0213		12716.7	0.01513		8882.33	0.01811		8870.52	2.43515e-18
											6592.55	0.08602		11701.7	0.02119		12746.6	0.01507		8902.23	0.01809		8890.44	2.22286e-18
											6607.44	0.08571		11729.1	0.02107		12776.5	0.01502		8922.12	0.01807		8910.36	2.02907e-18
											6622.33	0.08539		11756.5	0.02096		12806.4	0.01496		8924	0.01807		8930.28	1.85217e-18
											6637.22	0.08508		11783.9	0.02085		12836.3	0.01491		8942.02	0.01805		8946	1.72357e-18
											6652.11	0.08477		11811.4	0.02073		12866.2	0.01485		8961.91	0.01803		8950.2	1.6907e-18
											6666	0.08448		11838.8	0.02062		12896.1	0.01479		8981.81	0.01801		8970.12	1.54331e-18
											6667	0.08446		11866.2	0.02051		12926	0.01474		9001.7	0.01799		8990.04	1.40876e-18
											6681.89	0.08415		11893.6	0.0204		12955.9	0.01468		9021.6	0.01797		9009.96	1.28594e-18
											6696.78	0.08384		11921.1	0.02029		12985.8	0.01463		9041.49	0.01795		9029.88	1.17384e-18
											6711.67	0.08353		11948.5	0.02018		13015.7	0.01458		9061.39	0.01793		9049.8	1.0715e-18
											6726.56	0.08322		11975.9	0.02007		13045.6	0.01452		9081.28	0.01791		9069.72	9.78087e-19
											6741.45	0.08292		12003.4	0.01996		13075.5	0.01447		9101.18	0.01789		9089.64	8.92817e-19
											6756.34	0.08262		12030.8	0.01986		13105.4	0.01441		9121.07	0.01788		9109.56	8.14982e-19
											6771.23	0.08231		12058.2	0.01975		13135.3	0.01436		9140.97	0.01786		9129.48	7.43931e-19
											6786.12	0.08201		12085.6	0.01964		13165.3	0.01431		9160.86	0.01784		9149.4	6.79075e-19
											6801.01	0.08171		12113.1	0.01954		13195.2	0.01425		9180.76	0.01782		9169.32	6.19874e-19
											6815.9	0.08141		12140.5	0.01943		13225.1	0.0142		9200.65	0.0178		9189.24	5.65833e-19
											6830.79	0.08111		12167.9	0.01933		13255	0.01415		9220.55	0.01778		9209.16	5.16504e-19
											6845.68	0.08082		12195.4	0.01922		13284.9	0.01409		9240.44	0.01776		9229.08	4.71475e-19
											6860.57	0.08052		12222.8	0.01912		13314.8	0.01404		9260.34	0.01774		9249	4.30372e-19
											6875.46	0.08022		12250.2	0.01901		13344.7	0.01399		9280.23	0.01772		9268.92	3.92852e-19
											6890.35	0.07993		12277.6	0.01891		13374.6	0.01394		9300.13	0.0177		9288.84	3.58603e-19
											6905.24	0.07964		12305.1	0.01881		13404.5	0.01389		9320.02	0.01768		9308.76	3.2734e-19
											6916	0.07943		12332.5	0.01871		13434.4	0.01383		9339.92	0.01766		9328.68	2.98802e-19
											6920.13	0.07934		12359.9	0.01861		13464.3	0.01378		9359.81	0.01765		9348.6	2.72753e-19
											6935.02	0.07905		12387.3	0.01851		13494.2	0.01373		9379.71	0.01763		9368.52	2.48974e-19
											6949.91	0.07876		12414.8	0.01841		13524.1	0.01368		9399.6	0.01761		9388.44	2.27269e-19
											6964.8	0.07848		12442.2	0.01831		13554	0.01363		9419.5	0.01759		9408.36	2.07455e-19
											6979.69	0.07819		12445	0.0183		13583.9	0.01358		9424	0.01758		9428.28	1.89369e-19
											6994.58	0.0779		12469.6	0.01821		13613.8	0.01353		9439.39	0.01757		9446	1.74612e-19
											7009.47	0.07762		12497.1	0.01811		13643.7	0.01348		9459.29	0.01755		9448.2	1.7286e-19
											7024.36	0.07733		12524.5	0.01801		13673.6	0.01343		9479.18	0.01753		9468.12	1.5779e-19
											7039.25	0.07705		12551.9	0.01791		13703.5	0.01338		9499.08	0.01751		9488.04	1.44034e-19
											7054.14	0.07676		12579.3	0.01782		13733.4	0.01333		9518.97	0.01749		9507.96	1.31477e-19
											7069.03	0.07648		12606.8	0.01772		13763.4	0.01328		9538.86	0.01747		9527.88	1.20015e-19
											7083.92	0.0762		12634.2	0.01763		13793.3	0.01323		9558.76	0.01746		9547.8	1.09552e-19
											7098.81	0.07592		12661.6	0.01753		13823.2	0.01318		9578.65	0.01744		9567.72	1.00001e-19
											7113.7	0.07565		12689	0.01744		13853.1	0.01313		9598.55	0.01742		9587.64	9.12832e-20
											7128.59	0.07537		12716.5	0.01734		13883	0.01308		9618.44	0.0174		9607.56	8.33251e-20
											7143.48	0.07509		12743.9	0.01725		13912.9	0.01303		9638.34	0.01738		9627.48	7.60608e-20
											7158.37	0.07482		12771.3	0.01716		13942.8	0.01298		9658.23	0.01736		9647.4	6.94298e-20
											7166	0.07468		12798.8	0.01706		13972.7	0.01294		9678.13	0.01734		9667.32	6.33769e-20
											7173.26	0.07454		12826.2	0.01697		14002.6	0.01289		9698.02	0.01732		9687.24	5.78517e-20
											7188.15	0.07427		12853.6	0.01688		14032.5	0.01284		9717.92	0.01731		9707.16	5.28082e-20
											7203.04	0.074		12881	0.01679		14062.4	0.01279		9737.81	0.01729		9727.08	4.82044e-20
											7217.93	0.07373		12908.5	0.0167		14092.3	0.01274		9757.71	0.01727		9747	4.40019e-20
											7232.82	0.07346		12935.9	0.01661		14122.2	0.0127		9777.6	0.01725		9766.92	4.01658e-20
											7247.71	0.07319		12963.3	0.01652		14152.1	0.01265		9797.5	0.01723		9786.84	3.66642e-20
											7262.6	0.07292		12990.7	0.01643		14182	0.0126		9817.39	0.01721		9806.76	3.34678e-20
											7277.49	0.07265		13018.2	0.01634		14211.9	0.01256		9837.29	0.01719		9826.68	3.05501e-20
											7292.38	0.07238		13045.6	0.01625		14241.8	0.01251		9857.18	0.01718		9846.6	2.78867e-20
											7307.27	0.07212		13073	0.01616		14271.7	0.01246		9877.08	0.01716		9866.52	2.54555e-20
											7322.16	0.07185		13100.5	0.01608		14301.6	0.01242		9896.97	0.01714		9886.44	2.32363e-20
											7337.05	0.07159		13127.9	0.01599		14331.5	0.01237		9916.87	0.01712		9906.36	2.12106e-20
											7351.94	0.07133		13155.3	0.0159		14361.4	0.01232		9924	0.01711		9926.28	1.93614e-20
											7366.83	0.07107		13182.7	0.01582		14391.4	0.01228		9936.76	0.0171		9946	1.76897e-20
											7381.72	0.07081		13210.2	0.01573		14421.3	0.01223		9956.66	0.01708		9946.2	1.76735e-20
											7396.61	0.07055		13237.6	0.01565		14451.2	0.01219		9976.55	0.01706		9966.12	1.61327e-20
											7411.5	0.07029		13265	0.01556		14481.1	0.01214		9996.45	0.01705		9986.04	1.47263e-20
											7416	0.07021		13292.4	0.01548		14511	0.0121		10016.3	0.01703		10006	1.34424e-20
											7426.39	0.07003		13319.9	0.01539		14540.9	0.01205		10036.2	0.01701		10025.9	1.22705e-20
											7441.28	0.06977		13347.3	0.01531		14570.8	0.01201		10056.1	0.01699		10045.8	1.12008e-20
											7456.17	0.06952		13374.7	0.01523		14600.7	0.01196		10076	0.01697		10065.7	1.02243e-20
											7471.06	0.06926		13402.2	0.01515		14630.6	0.01192		10095.9	0.01695		10085.6	9.33294e-21
											7485.94	0.06901		13429.6	0.01506		14660.5	0.01187		10115.8	0.01694		10105.6	8.5193e-21
											7500.83	0.06876		13457	0.01498		14690.4	0.01183		10135.7	0.01692		10125.5	7.77658e-21
											7515.72	0.0685		13484.4	0.0149		14720.3	0.01178		10155.6	0.0169		10145.4	7.09862e-21
											7530.61	0.06825		13511.9	0.01482		14750.2	0.01174		10175.5	0.01688		10165.3	6.47976e-21
											7545.5	0.068		13539.3	0.01474		14780.1	0.0117		10195.4	0.01686		10185.2	5.91486e-21
											7560.39	0.06775		13566.7	0.01466		14810	0.01165		10215.3	0.01684		10205.2	5.3992e-21
											7575.28	0.06751		13594.1	0.01458		14839.9	0.01161		10235.2	0.01683		10225.1	4.9285e-21
											7590.17	0.06726		13621.6	0.0145		14869.8	0.01157		10255.1	0.01681		10245	4.49883e-21
											7605.06	0.06701		13649	0.01443		14899.7	0.01152		10275	0.01679		10264.9	4.10662e-21
											7619.95	0.06677		13676.4	0.01435		14912	0.01151		10294.9	0.01677		10284.8	3.74861e-21
											7634.84	0.06652		13703.9	0.01427		14929.6	0.01148		10314.8	0.01675		10304.8	3.4218e-21
											7649.73	0.06628		13731.3	0.01419		14959.5	0.01144		10334.7	0.01674		10324.7	3.12349e-21
											7664.62	0.06603		13758.7	0.01412		14989.5	0.0114		10354.6	0.01672		10344.6	2.85118e-21
											7666	0.06601		13786.1	0.01404		15019.4	0.01135		10374.5	0.0167		10364.5	2.60262e-21
											7679.51	0.06579		13813.6	0.01397		15049.3	0.01131		10394.3	0.01668		10384.4	2.37572e-21
											7694.4	0.06555		13841	0.01389		15079.2	0.01127		10414.2	0.01666		10404.4	2.16861e-21
											7709.29	0.06531		13868.4	0.01381		15109.1	0.01123		10424	0.01666		10424.3	1.97955e-21
											7724.18	0.06507		13895.9	0.01374		15139	0.01118		10434.1	0.01665		10444.2	1.80697e-21
											7739.07	0.06483		13923.3	0.01367		15168.9	0.01114		10454	0.01663		10446	1.79212e-21
											7753.96	0.06459		13950.7	0.01359		15198.8	0.0111		10473.9	0.01661		10464.1	1.64944e-21
											7768.85	0.06436		13978.1	0.01352		15228.7	0.01106		10493.8	0.01659		10484	1.50564e-21
											7783.74	0.06412		14005.6	0.01345		15258.6	0.01102		10513.7	0.01657		10504	1.37438e-21
											7798.63	0.06389		14033	0.01337		15288.5	0.01098		10533.6	0.01656		10523.9	1.25456e-21
											7813.52	0.06365		14060.4	0.0133		15318.4	0.01094		10553.5	0.01654		10543.8	1.14519e-21
											7828.41	0.06342		14087.8	0.01323		15348.3	0.0109		10573.4	0.01652		10563.7	1.04535e-21
											7843.3	0.06319		14115.3	0.01316		15378.2	0.01086		10593.3	0.0165		10583.6	9.54216e-22
											7858.19	0.06296		14142.7	0.01309		15408.1	0.01082		10613.2	0.01649		10603.6	8.71027e-22
											7873.08	0.06272		14170.1	0.01302		15438	0.01078		10633.1	0.01647		10623.5	7.95091e-22
											7887.97	0.06249		14197.6	0.01295		15467.9	0.01074		10653	0.01645		10643.4	7.25775e-22
											7902.86	0.06227		14225	0.01288		15497.8	0.0107		10672.9	0.01643		10663.3	6.62502e-22
											7916	0.06206		14252.4	0.01281		15527.7	0.01066		10692.8	0.01641		10683.2	6.04745e-22
											7917.75	0.06204		14279.8	0.01274		15557.6	0.01062		10712.7	0.0164		10703.2	5.52023e-22
											7932.64	0.06181		14307.3	0.01267		15587.6	0.01058		10732.6	0.01638		10723.1	5.03898e-22
											7947.53	0.06158		14334.7	0.0126		15617.5	0.01054		10752.5	0.01636		10743	4.59968e-22
											7962.42	0.06136		14362.1	0.01253		15647.4	0.0105		10772.3	0.01634		10762.9	4.19868e-22
											7977.31	0.06113		14389.5	0.01246		15677.3	0.01046		10792.2	0.01633		10782.8	3.83264e-22
											7992.2	0.06091		14417	0.0124		15707.2	0.01042		10812.1	0.01631		10802.8	3.49851e-22
											8007.09	0.06069		14444.4	0.01233		15737.1	0.01038		10832	0.01629		10822.7	3.19351e-22
											8021.98	0.06046		14471.8	0.01226		15767	0.01034		10851.9	0.01627		10842.6	2.9151e-22
											8036.87	0.06024		14499.3	0.0122		15796.9	0.0103		10871.8	0.01626		10862.5	2.66096e-22
											8051.76	0.06002		14526.7	0.01213		15826.8	0.01027		10891.7	0.01624		10882.4	2.42898e-22
											8066.65	0.0598		14554.1	0.01207		15856.7	0.01023		10911.6	0.01622		10902.4	2.21722e-22
											8081.54	0.05958		14581.5	0.012		15886.6	0.01019		10924	0.01621		10922.3	2.02392e-22
											8096.43	0.05936		14609	0.01194		15916.5	0.01015		10931.5	0.0162		10942.2	1.84748e-22
											8111.32	0.05914		14636.4	0.01187		15946.4	0.01011		10951.4	0.01619		10946	1.81558e-22
											8126.21	0.05893		14663.8	0.01181		15976.3	0.01008		10971.3	0.01617		10962.1	1.68641e-22
											8141.1	0.05871		14691.2	0.01174		16006.2	0.01004		10991.2	0.01615		10982	1.53939e-22
											8155.99	0.0585		14718.7	0.01168		16036.1	0.01		11011.1	0.01613		11002	1.40519e-22
											8166	0.05835		14746.1	0.01162		16066	0.00996		11031	0.01612		11021.9	1.28268e-22
											8170.88	0.05828		14773.5	0.01155		16095.9	0.00993		11050.9	0.0161		11041.8	1.17086e-22
											8185.77	0.05807		14801	0.01149		16125.8	0.00989		11070.8	0.01608		11061.7	1.06878e-22
											8200.66	0.05786		14828.4	0.01143		16155.7	0.00985		11090.7	0.01606		11081.6	9.75607e-23
											8215.55	0.05764		14855.8	0.01137		16185.6	0.00982		11110.6	0.01605		11101.6	8.90553e-23
											8230.44	0.05743		14883.2	0.01131		16215.6	0.00978		11130.5	0.01603		11121.5	8.12915e-23
											8245.33	0.05722		14910.7	0.01125		16245.5	0.00974		11150.4	0.01601		11141.4	7.42045e-23
											8260.22	0.05701		14938.1	0.01119		16275.4	0.00971		11170.2	0.01599		11161.3	6.77353e-23
											8275.11	0.0568		14945	0.01117		16305.3	0.00967		11190.1	0.01598		11181.2	6.18302e-23
											8290	0.05659		14965.5	0.01112		16335.2	0.00963		11210	0.01596		11201.2	5.64398e-23
											8304.89	0.05639		14992.9	0.01106		16365.1	0.0096		11229.9	0.01594		11221.1	5.15194e-23
											8319.78	0.05618		15020.4	0.011		16395	0.00956		11249.8	0.01593		11241	4.70279e-23
											8334.67	0.05597		15047.8	0.01095		16424.9	0.00953		11269.7	0.01591		11260.9	4.2928e-23
											8349.56	0.05577		15075.2	0.01089		16454.8	0.00949		11289.6	0.01589		11280.8	3.91855e-23
											8364.45	0.05557		15102.7	0.01083		16484.7	0.00946		11309.5	0.01587		11300.8	3.57694e-23
											8379.34	0.05536		15130.1	0.01077		16514.6	0.00942		11329.4	0.01586		11320.7	3.2651e-23
											8394.23	0.05516		15157.5	0.01071		16544.5	0.00939		11349.3	0.01584		11340.6	2.98045e-23
											8409.12	0.05496		15184.9	0.01065		16574.4	0.00935		11369.2	0.01582		11360.5	2.72061e-23
											8416	0.05486		15212.4	0.0106		16604.3	0.00932		11389.1	0.01581		11380.4	2.48343e-23
											8424.01	0.05475		15239.8	0.01054		16634.2	0.00928		11409	0.01579		11400.4	2.26692e-23
											8438.9	0.05455		15267.2	0.01048		16664.1	0.00925		11424	0.01578		11420.3	2.06929e-23
											8453.79	0.05435		15294.6	0.01042		16694	0.00921		11428.9	0.01577		11440.2	1.88889e-23
											8468.68	0.05415		15322.1	0.01037		16723.9	0.00918		11448.8	0.01575		11446	1.83934e-23
											8483.57	0.05396		15349.5	0.01031		16753.8	0.00914		11468.7	0.01574		11460.1	1.72422e-23
											8498.46	0.05376		15376.9	0.01026		16783.7	0.00911		11488.6	0.01572		11480	1.5739e-23
											8513.35	0.05356		15404.4	0.0102		16813.7	0.00908		11508.5	0.0157		11500	1.43669e-23
											8528.24	0.05337		15431.8	0.01015		16843.6	0.00904		11528.4	0.01569		11519.9	1.31144e-23
											8543.13	0.05317		15459.2	0.01009		16873.5	0.00901		11548.2	0.01567		11539.8	1.19711e-23
											8558.02	0.05297		15486.6	0.01004		16903.4	0.00898		11568.1	0.01565		11559.7	1.09274e-23
											8572.91	0.05278		15514.1	0.00998		16933.3	0.00894		11588	0.01564		11579.6	9.97477e-24
											8587.8	0.05259		15541.5	0.00993		16963.2	0.00891		11607.9	0.01562		11599.6	9.10517e-24
											8602.69	0.05239		15568.9	0.00988		16993.1	0.00888		11627.8	0.0156		11619.5	8.31138e-24
											8617.58	0.0522		15596.4	0.00982		17023	0.00884		11647.7	0.01559		11639.4	7.58679e-24
											8632.47	0.05201		15623.8	0.00977		17052.9	0.00881		11667.6	0.01557		11659.3	6.92537e-24
											8647.36	0.05182		15651.2	0.00972		17082.8	0.00878		11687.5	0.01555		11679.2	6.32162e-24
											8662.25	0.05163		15678.6	0.00966		17112.7	0.00874		11707.4	0.01554		11699.2	5.7705e-24
											8666	0.05158		15706.1	0.00961		17142.6	0.00871		11727.3	0.01552		11719.1	5.26743e-24
											8677.14	0.05144		15733.5	0.00956		17172.5	0.00868		11747.2	0.0155		11739	4.80821e-24
											8692.03	0.05125		15760.9	0.00951		17202.4	0.00865		11767.1	0.01548		11758.9	4.38903e-24
											8706.92	0.05106		15788.3	0.00946		17232.3	0.00861		11787	0.01547		11778.8	4.0064e-24
											8721.81	0.05088		15815.8	0.00941		17262.2	0.00858		11806.9	0.01545		11798.8	3.65712e-24
											8736.7	0.05069		15843.2	0.00936		17292.1	0.00855		11826.8	0.01543		11818.7	3.33829e-24
											8751.59	0.0505		15870.6	0.0093		17322	0.00852		11846.7	0.01542		11838.6	3.04726e-24
											8766.48	0.05032		15898.1	0.00925		17351.9	0.00849		11866.6	0.0154		11858.5	2.7816e-24
											8781.37	0.05014		15925.5	0.0092		17381.8	0.00846		11886.5	0.01538		11878.4	2.5391e-24
											8796.26	0.04995		15952.9	0.00915		17411.7	0.00842		11906.4	0.01537		11898.4	2.31774e-24
											8811.15	0.04977		15980.3	0.00911		17412	0.00842		11924	0.01535		11918.3	2.11568e-24
											8826.04	0.04959		16007.8	0.00906		17441.7	0.00839		11926.3	0.01535		11938.2	1.93123e-24
											8840.92	0.0494		16035.2	0.00901		17471.6	0.00836		11946.1	0.01534		11946	1.86341e-24
											8855.81	0.04922		16062.6	0.00896		17501.5	0.00833		11966	0.01532		11958.1	1.76287e-24
											8870.7	0.04904		16090	0.00891		17531.4	0.0083		11985.9	0.0153		11978	1.60918e-24
											8885.59	0.04886		16117.5	0.00886		17561.3	0.00827		12005.8	0.01529		11998	1.46889e-24
											8900.48	0.04868		16144.9	0.00881		17591.2	0.00824		12025.7	0.01527		12017.9	1.34084e-24
											8915.37	0.04851		16172.3	0.00877		17621.1	0.00821		12045.6	0.01525		12037.8	1.22394e-24
											8916	0.0485		16199.8	0.00872		17651	0.00818		12065.5	0.01524		12057.7	1.11724e-24
											8930.26	0.04833		16227.2	0.00867		17680.9	0.00815		12085.4	0.01522		12077.6	1.01984e-24
											8945.15	0.04815		16254.6	0.00863		17710.8	0.00812		12105.3	0.0152		12097.6	9.30928e-25
											8960.04	0.04797		16282	0.00858		17740.7	0.00809		12125.2	0.01519		12117.5	8.49769e-25
											8974.93	0.0478		16309.5	0.00853		17770.6	0.00806		12145.1	0.01517		12137.4	7.75686e-25
											8989.82	0.04762		16336.9	0.00849		17800.5	0.00803		12165	0.01515		12157.3	7.08062e-25
											9004.71	0.04745		16364.3	0.00844		17830.4	0.008		12184.9	0.01514		12177.2	6.46333e-25
											9019.6	0.04727		16391.7	0.0084		17860.3	0.00797		12204.8	0.01512		12197.2	5.89986e-25
											9034.49	0.0471		16419.2	0.00835		17890.2	0.00794		12224.7	0.01511		12217.1	5.38551e-25
											9049.38	0.04693		16446.6	0.0083		17920.1	0.00791		12244.6	0.01509		12237	4.916e-25
											9064.27	0.04676		16474	0.00826		17950	0.00788		12264.5	0.01507		12256.9	4.48742e-25
											9079.16	0.04658		16501.5	0.00822		17979.9	0.00785		12284.4	0.01506		12276.8	4.09621e-25
											9094.05	0.04641		16528.9	0.00817		18009.8	0.00782		12304.3	0.01504		12296.8	3.7391e-25
											9108.94	0.04624		16556.3	0.00813		18039.8	0.00779		12324.2	0.01502		12316.7	3.41313e-25
											9123.83	0.04607		16583.7	0.00808		18069.7	0.00776		12344	0.01501		12336.6	3.11557e-25
											9138.72	0.04591		16611.2	0.00804		18099.6	0.00773		12363.9	0.01499		12356.5	2.84395e-25
											9153.61	0.04574		16638.6	0.008		18129.5	0.0077		12383.8	0.01498		12376.4	2.59602e-25
											9166	0.0456		16666	0.00795		18159.4	0.00767		12403.7	0.01496		12396.4	2.3697e-25
											9168.5	0.04557		16693.4	0.00791		18189.3	0.00765		12423.6	0.01494		12416.3	2.16311e-25
											9183.39	0.0454		16720.9	0.00787		18219.2	0.00762		12424	0.01494		12436.2	1.97453e-25
											9198.28	0.04524		16748.3	0.00782		18249.1	0.00759		12443.5	0.01493		12446	1.88779e-25
											9213.17	0.04507		16775.7	0.00778		18279	0.00756		12463.4	0.01491		12456.1	1.80239e-25
											9228.06	0.0449		16803.2	0.00774		18308.9	0.00753		12483.3	0.01489		12476	1.64525e-25
											9242.95	0.04474		16830.6	0.0077		18338.8	0.0075		12503.2	0.01488		12495.9	1.50182e-25
											9257.84	0.04458		16858	0.00766		18368.7	0.00748		12523.1	0.01486		12515.9	1.37089e-25
											9272.73	0.04441		16885.4	0.00762		18398.6	0.00745		12543	0.01485		12535.8	1.25138e-25
											9287.62	0.04425		16912.9	0.00757		18428.5	0.00742		12562.9	0.01483		12555.7	1.14228e-25
											9302.51	0.04409		16940.3	0.00753		18458.4	0.00739		12582.8	0.01481		12575.6	1.0427e-25
											9317.4	0.04393		16967.7	0.00749		18488.3	0.00737		12602.7	0.0148		12595.5	9.51796e-26
											9332.29	0.04377		16995.2	0.00745		18518.2	0.00734		12622.6	0.01478		12615.5	8.68818e-26
											9347.18	0.0436		17022.6	0.00741		18548.1	0.00731		12642.5	0.01477		12635.4	7.93075e-26
											9362.07	0.04344		17050	0.00737		18578	0.00728		12662.4	0.01475		12655.3	7.23935e-26
											9376.96	0.04329		17077.4	0.00733		18607.9	0.00726		12682.3	0.01473		12675.2	6.60822e-26
											9391.85	0.04313		17104.9	0.00729		18637.9	0.00723		12702.2	0.01472		12695.1	6.03211e-26
											9406.74	0.04297		17132.3	0.00725		18667.8	0.0072		12722	0.0147		12715.1	5.50623e-26
											9416	0.04287		17159.7	0.00721		18697.7	0.00718		12741.9	0.01469		12735	5.0262e-26
											9421.63	0.04281		17187.1	0.00718		18727.6	0.00715		12761.8	0.01467		12754.9	4.58802e-26
											9436.52	0.04265		17214.6	0.00714		18757.5	0.00712		12781.7	0.01466		12774.8	4.18803e-26
											9451.41	0.0425		17242	0.0071		18787.4	0.0071		12801.6	0.01464		12794.7	3.82292e-26
											9466.3	0.04234		17269.4	0.00706		18817.3	0.00707		12821.5	0.01462		12814.7	3.48964e-26
											9481.19	0.04219		17296.9	0.00702		18847.2	0.00704		12841.4	0.01461		12834.6	3.18541e-26
											9496.08	0.04203		17324.3	0.00698		18877.1	0.00702		12861.3	0.01459		12854.5	2.90771e-26
											9510.97	0.04188		17351.7	0.00695		18907	0.00699		12881.2	0.01458		12874.4	2.65421e-26
											9525.86	0.04172		17379.1	0.00691		18936.9	0.00696		12901.1	0.01456		12894.3	2.42282e-26
											9540.75	0.04157		17406.6	0.00687		18966.8	0.00694		12921	0.01455		12914.3	2.2116e-26
											9555.64	0.04142		17434	0.00683		18996.7	0.00691		12924	0.01454		12934.2	2.01879e-26
											9570.53	0.04127		17445	0.00682		19026.6	0.00689		12940.9	0.01453		12946	1.9125e-26
											9585.42	0.04112		17461.4	0.0068		19056.5	0.00686		12960.8	0.01451		12954.1	1.84279e-26
											9600.31	0.04097		17488.8	0.00676		19086.4	0.00684		12980.7	0.0145		12974	1.68214e-26
											9615.2	0.04082		17516.3	0.00672		19116.3	0.00681		13000.6	0.01448		12993.9	1.53549e-26
											9630.09	0.04067		17543.7	0.00669		19146.2	0.00679		13020.5	0.01447		13013.9	1.40162e-26
											9644.98	0.04052		17571.1	0.00665		19176.1	0.00676		13040.4	0.01445		13033.8	1.27943e-26
											9659.87	0.04037		17598.6	0.00662		19206	0.00673		13060.3	0.01444		13053.7	1.16789e-26
											9666	0.04031		17626	0.00658		19235.9	0.00671		13080.2	0.01442		13073.6	1.06607e-26
											9674.76	0.04022		17653.4	0.00654		19265.9	0.00668		13100.1	0.0144		13093.5	9.73132e-27
											9689.65	0.04007		17680.8	0.00651		19295.8	0.00666		13119.9	0.01439		13113.5	8.88295e-27
											9704.54	0.03993		17708.3	0.00647		19325.7	0.00664		13139.8	0.01437		13133.4	8.10853e-27
											9719.43	0.03978		17735.7	0.00644		19355.6	0.00661		13159.7	0.01436		13153.3	7.40163e-27
											9734.32	0.03963		17763.1	0.0064		19385.5	0.00659		13179.6	0.01434		13173.2	6.75635e-27
											9749.21	0.03949		17790.5	0.00637		19415.4	0.00656		13199.5	0.01433		13193.1	6.16734e-27
											9764.1	0.03934		17818	0.00634		19445.3	0.00654		13219.4	0.01431		13213.1	5.62967e-27
											9778.99	0.0392		17845.4	0.0063		19475.2	0.00651		13239.3	0.0143		13233	5.13887e-27
											9793.88	0.03906		17872.8	0.00627		19505.1	0.00649		13259.2	0.01428		13252.9	4.69086e-27
											9808.77	0.03891		17900.3	0.00623		19535	0.00646		13279.1	0.01427		13272.8	4.28191e-27
											9823.66	0.03877		17927.7	0.0062		19564.9	0.00644		13299	0.01425		13292.7	3.90862e-27
											9838.55	0.03863		17955.1	0.00617		19594.8	0.00642		13318.9	0.01423		13312.7	3.56786e-27
											9853.44	0.03849		17982.5	0.00613		19624.7	0.00639		13338.8	0.01422		13332.6	3.25682e-27
											9868.33	0.03835		18010	0.0061		19654.6	0.00637		13358.7	0.0142		13352.5	2.97289e-27
											9883.22	0.0382		18037.4	0.00607		19684.5	0.00634		13378.6	0.01419		13372.4	2.71371e-27
											9898.11	0.03806		18064.8	0.00603		19714.4	0.00632		13398.5	0.01417		13392.3	2.47713e-27
											9913	0.03792		18092.2	0.006		19744.3	0.0063		13418.4	0.01416		13412.3	2.26117e-27
											9916	0.0379		18119.7	0.00597		19774.2	0.00627		13424	0.01415		13432.2	2.06404e-27
											9927.89	0.03779		18147.1	0.00594		19804.1	0.00625		13438.3	0.01414		13446	1.93753e-27
											9942.78	0.03765		18174.5	0.0059		19834	0.00623		13458.2	0.01413		13452.1	1.8841e-27
											9957.67	0.03751		18202	0.00587		19864	0.0062		13478.1	0.01411		13472	1.71984e-27
											9972.56	0.03737		18229.4	0.00584		19893.9	0.00618		13497.9	0.0141		13491.9	1.56991e-27
											9987.45	0.03723		18256.8	0.00581		19912	0.00617		13517.8	0.01408		13511.9	1.43304e-27
											10002.3	0.0371		18284.2	0.00578		19923.8	0.00616		13537.7	0.01407		13531.8	1.30811e-27
											10017.2	0.03696		18311.7	0.00575		19953.7	0.00614		13557.6	0.01405		13551.7	1.19407e-27
											10032.1	0.03683		18339.1	0.00572		19983.6	0.00611		13577.5	0.01404		13571.6	1.08997e-27
											10047	0.03669		18366.5	0.00569		20013.5	0.00609		13597.4	0.01402		13591.5	9.94947e-28
											10061.9	0.03656		18393.9	0.00565		20043.4	0.00607		13617.3	0.01401		13611.5	9.08207e-28
											10076.8	0.03642		18421.4	0.00562		20073.3	0.00604		13637.2	0.01399		13631.4	8.2903e-28
											10091.7	0.03629		18448.8	0.00559		20103.2	0.00602		13657.1	0.01398		13651.3	7.56755e-28
											10106.6	0.03616		18476.2	0.00556		20133.1	0.006		13677	0.01396		13671.2	6.90781e-28
											10121.5	0.03602		18503.7	0.00553		20163	0.00598		13696.9	0.01395		13691.1	6.30559e-28
											10136.3	0.03589		18531.1	0.0055		20192.9	0.00595		13716.8	0.01393		13711.1	5.75587e-28
											10151.2	0.03576		18558.5	0.00547		20222.8	0.00593		13736.7	0.01392		13731	5.25407e-28
											10166.1	0.03563		18585.9	0.00544		20252.7	0.00591		13756.6	0.0139		13750.9	4.79602e-28
											10181	0.0355		18613.4	0.00541		20282.6	0.00589		13776.5	0.01389		13770.8	4.3779e-28
											10195.9	0.03537		18640.8	0.00539		20312.5	0.00587		13796.4	0.01387		13790.7	3.99624e-28
											10210.8	0.03524		18668.2	0.00536		20342.4	0.00584		13816.3	0.01386		13810.7	3.64784e-28
											10225.7	0.03511		18695.7	0.00533		20372.3	0.00582		13836.2	0.01384		13830.6	3.32982e-28
											10240.6	0.03498		18723.1	0.0053		20402.2	0.0058		13856.1	0.01383		13850.5	3.03953e-28
											10255.5	0.03485		18750.5	0.00527		20432.1	0.00578		13876	0.01381		13870.4	2.77454e-28
											10270.4	0.03473		18777.9	0.00524		20462.1	0.00576		13895.8	0.0138		13890.3	2.53266e-28
											10285.2	0.0346		18805.4	0.00521		20492	0.00574		13915.7	0.01378		13910.3	2.31186e-28
											10300.1	0.03447		18832.8	0.00519		20521.9	0.00572		13924	0.01377		13930.2	2.11031e-28
											10315	0.03434		18860.2	0.00516		20551.8	0.00569		13935.6	0.01377		13946	1.96288e-28
											10329.9	0.03422		18887.6	0.00513		20581.7	0.00567		13955.5	0.01375		13950.1	1.92634e-28
											10344.8	0.03409		18915.1	0.0051		20611.6	0.00565		13975.4	0.01374		13970	1.7584e-28
											10359.7	0.03397		18942.5	0.00507		20641.5	0.00563		13995.3	0.01372		13989.9	1.6051e-28
											10374.6	0.03384		18969.9	0.00505		20671.4	0.00561		14015.2	0.01371		14009.9	1.46517e-28
											10389.5	0.03372		18997.4	0.00502		20701.3	0.00559		14035.1	0.01369		14029.8	1.33743e-28
											10404.4	0.0336		19024.8	0.00499		20731.2	0.00557		14055	0.01368		14049.7	1.22084e-28
											10419.3	0.03347		19052.2	0.00497		20761.1	0.00555		14074.9	0.01366		14069.6	1.1144e-28
											10434.1	0.03335		19079.6	0.00494		20791	0.00553		14094.8	0.01365		14089.5	1.01725e-28
											10449	0.03323		19107.1	0.00491		20820.9	0.00551		14114.7	0.01363		14109.5	9.28567e-29
											10463.9	0.03311		19134.5	0.00489		20850.8	0.00549		14134.6	0.01362		14129.4	8.47614e-29
											10478.8	0.03298		19161.9	0.00486		20880.7	0.00547		14154.5	0.0136		14149.3	7.73719e-29
											10493.7	0.03286		19189.3	0.00483		20910.6	0.00545		14174.4	0.01359		14169.2	7.06266e-29
											10508.6	0.03274		19216.8	0.00481		20940.5	0.00542		14194.3	0.01357		14189.1	6.44694e-29
											10523.5	0.03262		19244.2	0.00478		20970.4	0.0054		14214.2	0.01356		14209.1	5.88489e-29
											10538.4	0.0325		19271.6	0.00475		21000.3	0.00538		14234.1	0.01355		14229	5.37185e-29
											10553.3	0.03238		19299.1	0.00473		21030.2	0.00536		14254	0.01353		14248.9	4.90353e-29
											10568.2	0.03227		19326.5	0.0047		21060.1	0.00534		14273.8	0.01352		14268.8	4.47604e-29
											10583	0.03215		19353.9	0.00468		21090.1	0.00532		14293.7	0.0135		14288.7	4.08582e-29
											10597.9	0.03203		19381.3	0.00465		21120	0.0053		14313.6	0.01349		14308.7	3.72962e-29
											10612.8	0.03191		19408.8	0.00463		21149.9	0.00529		14333.5	0.01347		14328.6	3.40447e-29
											10627.7	0.0318		19436.2	0.0046		21179.8	0.00527		14353.4	0.01346		14348.5	3.10767e-29
											10642.6	0.03168		19463.6	0.00458		21209.7	0.00525		14373.3	0.01344		14368.4	2.83674e-29
											10657.5	0.03156		19491	0.00455		21239.6	0.00523		14393.2	0.01343		14388.3	2.58943e-29
											10672.4	0.03145		19518.5	0.00453		21269.5	0.00521		14413.1	0.01341		14408.3	2.36369e-29
											10687.3	0.03133		19545.9	0.0045		21299.4	0.00519		14424	0.01341		14428.2	2.15762e-29
											10702.2	0.03122		19573.3	0.00448		21329.3	0.00517		14433	0.0134		14446	1.98857e-29
											10717.1	0.0311		19600.8	0.00446		21359.2	0.00515		14452.9	0.01339		14448.1	1.96952e-29
											10731.9	0.03099		19628.2	0.00443		21389.1	0.00513		14472.8	0.01337		14468	1.79782e-29
											10746.8	0.03087		19655.6	0.00441		21419	0.00511		14492.7	0.01336		14487.9	1.64108e-29
											10761.7	0.03076		19683	0.00438		21448.9	0.00509		14512.6	0.01334		14507.9	1.49801e-29
											10776.6	0.03065		19710.5	0.00436		21478.8	0.00507		14532.5	0.01333		14527.8	1.36742e-29
											10791.5	0.03054		19737.9	0.00434		21508.7	0.00505		14552.4	0.01331		14547.7	1.2482e-29
											10806.4	0.03042		19765.3	0.00431		21538.6	0.00503		14572.3	0.0133		14567.6	1.13939e-29
											10821.3	0.03031		19792.7	0.00429		21568.5	0.00502		14592.2	0.01328		14587.5	1.04005e-29
											10836.2	0.0302		19820.2	0.00427		21598.4	0.005		14612.1	0.01327		14607.5	9.49382e-30
											10851.1	0.03009		19847.6	0.00424		21628.3	0.00498		14632	0.01326		14627.4	8.66615e-30
											10865.9	0.02998		19875	0.00422		21658.2	0.00496		14651.9	0.01324		14647.3	7.91064e-30
											10880.8	0.02987		19902.5	0.0042		21688.2	0.00494		14671.7	0.01323		14667.2	7.22099e-30
											10895.7	0.02976		19929.9	0.00418		21718.1	0.00492		14691.6	0.01321		14687.1	6.59146e-30
											10910.6	0.02965		19945	0.00416		21748	0.00491		14711.5	0.0132		14707.1	6.01682e-30
											10925.5	0.02954		19957.3	0.00415		21777.9	0.00489		14731.4	0.01318		14727	5.49227e-30
											10940.4	0.02944		19984.7	0.00413		21807.8	0.00487		14751.3	0.01317		14746.9	5.01345e-30
											10955.3	0.02933		20012.2	0.00411		21837.7	0.00485		14771.2	0.01316		14766.8	4.57638e-30
											10970.2	0.02922		20039.6	0.00409		21867.6	0.00483		14791.1	0.01314		14786.7	4.17741e-30
											10985.1	0.02911		20067	0.00406		21897.5	0.00481		14811	0.01313		14806.7	3.81322e-30
											11000	0.02901		20094.4	0.00404		21927.4	0.0048		14830.9	0.01311		14826.6	3.48079e-30
											11014.8	0.0289		20121.9	0.00402		21957.3	0.00478		14850.8	0.0131		14846.5	3.17733e-30
											11029.7	0.02879		20149.3	0.004		21987.2	0.00476		14870.7	0.01309		14866.4	2.90033e-30
											11044.6	0.02869		20176.7	0.00398		22017.1	0.00474		14890.6	0.01307		14886.3	2.64748e-30
											11059.5	0.02858		20204.2	0.00396		22047	0.00473		14910.5	0.01306		14906.3	2.41667e-30
											11074.4	0.02848		20231.6	0.00393		22076.9	0.00471		14924	0.01305		14926.2	2.20599e-30
											11089.3	0.02837		20259	0.00391		22106.8	0.00469		14930.4	0.01304		14946	2.01459e-30
											11104.2	0.02827		20286.4	0.00389		22136.7	0.00467		14950.3	0.01303		14946.1	2.01367e-30
											11119.1	0.02817		20313.9	0.00387		22166.6	0.00466		14970.2	0.01301		14966	1.83812e-30
											11134	0.02806		20341.3	0.00385		22196.5	0.00464		14990.1	0.013		14985.9	1.67787e-30
											11148.9	0.02796		20368.7	0.00383		22226.4	0.00462		15010	0.01299		15005.9	1.53159e-30
											11163.7	0.02786		20396.2	0.00381		22256.3	0.0046		15029.9	0.01297		15025.8	1.39807e-30
											11178.6	0.02776		20423.6	0.00379		22286.2	0.00459		15049.8	0.01296		15045.7	1.27619e-30
											11193.5	0.02765		20451	0.00377		22316.2	0.00457		15069.6	0.01294		15065.6	1.16493e-30
											11208.4	0.02755		20478.4	0.00375		22346.1	0.00455		15089.5	0.01293		15085.5	1.06337e-30
											11223.3	0.02745		20505.9	0.00373		22376	0.00454		15109.4	0.01292		15105.5	9.70664e-31
											11238.2	0.02735		20533.3	0.00371		22405.9	0.00452		15129.3	0.0129		15125.4	8.86042e-31
											11253.1	0.02725		20560.7	0.00369		22412	0.00452		15149.2	0.01289		15145.3	8.08797e-31
											11268	0.02715		20588.1	0.00367		22435.8	0.0045		15169.1	0.01288		15165.2	7.38286e-31
											11282.9	0.02705		20615.6	0.00365		22465.7	0.00449		15189	0.01286		15185.1	6.73922e-31
											11297.8	0.02695		20643	0.00363		22495.6	0.00447		15208.9	0.01285		15205.1	6.15169e-31
											11312.6	0.02685		20670.4	0.00361		22525.5	0.00445		15228.8	0.01283		15225	5.61539e-31
											11327.5	0.02675		20697.9	0.00359		22555.4	0.00444		15248.7	0.01282		15244.9	5.12584e-31
											11342.4	0.02666		20725.3	0.00357		22585.3	0.00442		15268.6	0.01281		15264.8	4.67897e-31
											11357.3	0.02656		20752.7	0.00355		22615.2	0.0044		15288.5	0.01279		15284.7	4.27106e-31
											11372.2	0.02646		20780.1	0.00353		22645.1	0.00439		15308.4	0.01278		15304.7	3.8987e-31
											11387.1	0.02636		20807.6	0.00351		22675	0.00437		15328.3	0.01276		15324.6	3.55882e-31
											11402	0.02627		20835	0.00349		22704.9	0.00435		15348.2	0.01275		15344.5	3.24856e-31
											11416.9	0.02617		20862.4	0.00347		22734.8	0.00434		15368.1	0.01274		15364.4	2.96535e-31
											11431.8	0.02608		20889.8	0.00345		22764.7	0.00432		15388	0.01272		15384.3	2.70683e-31
											11446.7	0.02598		20917.3	0.00344		22794.6	0.0043		15407.9	0.01271		15404.3	2.47085e-31
											11461.5	0.02588		20944.7	0.00342		22824.5	0.00429		15424	0.0127		15424.2	2.25544e-31
											11476.4	0.02579		20972.1	0.0034		22854.4	0.00427		15427.8	0.0127		15444.1	2.05881e-31
											11491.3	0.0257		20999.6	0.00338		22884.3	0.00426		15447.6	0.01268		15446	2.04096e-31
											11506.2	0.0256		21027	0.00336		22914.3	0.00424		15467.5	0.01267		15464	1.87932e-31
											11521.1	0.02551		21054.4	0.00334		22944.2	0.00423		15487.4	0.01265		15483.9	1.71548e-31
											11536	0.02541		21081.8	0.00333		22974.1	0.00421		15507.3	0.01264		15503.9	1.56593e-31
											11550.9	0.02532		21109.3	0.00331		23004	0.00419		15527.2	0.01263		15523.8	1.42941e-31
											11565.8	0.02523		21136.7	0.00329		23033.9	0.00418		15547.1	0.01261		15543.7	1.30479e-31
											11580.7	0.02514		21164.1	0.00327		23063.8	0.00416		15567	0.0126		15563.6	1.19104e-31
											11595.6	0.02504		21191.5	0.00326		23093.7	0.00415		15586.9	0.01259		15583.5	1.08721e-31
											11610.4	0.02495		21219	0.00324		23123.6	0.00413		15606.8	0.01257		15603.5	9.92424e-32
											11625.3	0.02486		21246.4	0.00322		23153.5	0.00412		15626.7	0.01256		15623.4	9.05904e-32
											11640.2	0.02477		21273.8	0.0032		23183.4	0.0041		15646.6	0.01255		15643.3	8.26927e-32
											11655.1	0.02468		21301.3	0.00319		23213.3	0.00409		15666.5	0.01253		15663.2	7.54836e-32
											11670	0.02459		21328.7	0.00317		23243.2	0.00407		15686.4	0.01252		15683.1	6.89029e-32
											11684.9	0.0245		21356.1	0.00315		23273.1	0.00406		15706.3	0.01251		15703.1	6.2896e-32
											11699.8	0.02441		21383.5	0.00313		23303	0.00404		15726.2	0.01249		15723	5.74127e-32
											11714.7	0.02432		21411	0.00312		23332.9	0.00403		15746.1	0.01248		15742.9	5.24074e-32
											11729.6	0.02423		21438.4	0.0031		23362.8	0.00401		15766	0.01246		15762.8	4.78386e-32
											11744.5	0.02414		21465.8	0.00308		23392.7	0.004		15785.9	0.01245		15782.7	4.3668e-32
											11759.3	0.02405		21493.2	0.00307		23422.6	0.00398		15805.8	0.01244		15802.7	3.9861e-32
											11774.2	0.02396		21520.7	0.00305		23452.5	0.00397		15825.7	0.01242		15822.6	3.63859e-32
											11789.1	0.02388		21548.1	0.00303		23482.4	0.00395		15845.5	0.01241		15842.5	3.32138e-32
											11804	0.02379		21575.5	0.00302		23512.4	0.00394		15865.4	0.0124		15862.4	3.03182e-32
											11818.9	0.0237		21603	0.003		23542.3	0.00392		15885.3	0.01238		15882.3	2.76751e-32
											11833.8	0.02361		21630.4	0.00298		23572.2	0.00391		15905.2	0.01237		15902.3	2.52624e-32
											11848.7	0.02353		21657.8	0.00297		23602.1	0.00389		15924	0.01236		15922.2	2.306e-32
											11863.6	0.02344		21685.2	0.00295		23632	0.00388		15925.1	0.01236		15942.1	2.10496e-32
											11878.5	0.02336		21712.7	0.00294		23661.9	0.00386		15945	0.01234		15946	2.06767e-32
											11893.4	0.02327		21740.1	0.00292		23691.8	0.00385		15964.9	0.01233		15962	1.92145e-32
											11908.2	0.02318		21767.5	0.00291		23721.7	0.00383		15984.8	0.01232		15981.9	1.75394e-32
											11923.1	0.0231		21794.9	0.00289		23751.6	0.00382		16004.7	0.0123		16001.9	1.60103e-32
											11938	0.02301		21822.4	0.00287		23781.5	0.00381		16024.6	0.01229		16021.8	1.46145e-32
											11952.9	0.02293		21849.8	0.00286		23811.4	0.00379		16044.5	0.01228		16041.7	1.33404e-32
											11967.8	0.02285		21877.2	0.00284		23841.3	0.00378		16064.4	0.01226		16061.6	1.21774e-32
											11982.7	0.02276		21904.7	0.00283		23871.2	0.00376		16084.3	0.01225		16081.5	1.11158e-32
											11997.6	0.02268		21932.1	0.00281		23901.1	0.00375		16104.2	0.01224		16101.5	1.01467e-32
											12012.5	0.0226		21959.5	0.0028		23931	0.00374		16124.1	0.01223		16121.4	9.26212e-33
											12027.4	0.02251		21986.9	0.00278		23960.9	0.00372		16144	0.01221		16141.3	8.45465e-33
											12042.3	0.02243		22014.4	0.00277		23990.8	0.00371		16163.9	0.0122		16161.2	7.71757e-33
											12057.1	0.02235		22041.8	0.00275		24020.7	0.00369		16183.8	0.01219		16181.1	7.04475e-33
											12072	0.02227		22069.2	0.00274		24050.6	0.00368		16203.7	0.01217		16201.1	6.43059e-33
											12086.9	0.02218		22096.7	0.00272		24080.5	0.00367		16223.5	0.01216		16221	5.86997e-33
											12101.8	0.0221		22124.1	0.00271		24110.4	0.00365		16243.4	0.01215		16240.9	5.35823e-33
											12116.7	0.02202		22151.5	0.00269		24140.4	0.00364		16263.3	0.01213		16260.8	4.8911e-33
											12131.6	0.02194		22178.9	0.00268		24170.3	0.00363		16283.2	0.01212		16280.7	4.46469e-33
											12146.5	0.02186		22206.4	0.00266		24200.2	0.00361		16303.1	0.01211		16300.7	4.07546e-33
											12161.4	0.02178		22233.8	0.00265		24230.1	0.0036		16323	0.01209		16320.6	3.72016e-33
											12176.3	0.0217		22261.2	0.00264		24260	0.00359		16342.9	0.01208		16340.5	3.39584e-33
											12191.2	0.02162		22288.6	0.00262		24289.9	0.00357		16362.8	0.01207		16360.4	3.09979e-33
											12206	0.02154		22316.1	0.00261		24319.8	0.00356		16382.7	0.01205		16380.3	2.82955e-33
											12220.9	0.02146		22343.5	0.00259		24349.7	0.00355		16402.6	0.01204		16400.3	2.58287e-33
											12235.8	0.02138		22370.9	0.00258		24379.6	0.00353		16422.5	0.01203		16420.2	2.35769e-33
											12250.7	0.02131		22398.4	0.00257		24409.5	0.00352		16424	0.01203		16440.1	2.15215e-33
											12265.6	0.02123		22425.8	0.00255		24439.4	0.00351		16442.4	0.01202		16446	2.09473e-33
											12280.5	0.02115		22445	0.00254		24469.3	0.00349		16462.3	0.012		16460	1.96452e-33
											12295.4	0.02107		22453.2	0.00254		24499.2	0.00348		16482.2	0.01199		16479.9	1.79326e-33
											12310.3	0.021		22480.6	0.00252		24529.1	0.00347		16502.1	0.01198		16499.9	1.63692e-33
											12325.2	0.02092		22508.1	0.00251		24559	0.00345		16522	0.01196		16519.8	1.49421e-33
											12340	0.02084		22535.5	0.0025		24588.9	0.00344		16541.9	0.01195		16539.7	1.36395e-33
											12354.9	0.02077		22562.9	0.00248		24618.8	0.00343		16561.8	0.01194		16559.6	1.24504e-33
											12369.8	0.02069		22590.3	0.00247		24648.7	0.00342		16581.7	0.01193		16579.5	1.1365e-33
											12384.7	0.02061		22617.8	0.00246		24678.6	0.0034		16601.6	0.01191		16599.5	1.03742e-33
											12399.6	0.02054		22645.2	0.00244		24708.5	0.00339		16621.4	0.0119		16619.4	9.46975e-34
											12414.5	0.02046		22672.6	0.00243		24738.5	0.00338		16641.3	0.01189		16639.3	8.64417e-34
											12416	0.02046		22700.1	0.00242		24768.4	0.00337		16661.2	0.01187		16659.2	7.89057e-34
											12429.4	0.02039		22727.5	0.0024		24798.3	0.00335		16681.1	0.01186		16679.1	7.20267e-34
											12444.3	0.02031		22754.9	0.00239		24828.2	0.00334		16701	0.01185		16699.1	6.57474e-34
											12459.2	0.02024		22782.3	0.00238		24858.1	0.00333		16720.9	0.01184		16719	6.00156e-34
											12474.1	0.02016		22809.8	0.00236		24888	0.00332		16740.8	0.01182		16738.9	5.47834e-34
											12488.9	0.02009		22837.2	0.00235		24912	0.00331		16760.7	0.01181		16758.8	5.00074e-34
											12503.8	0.02002		22864.6	0.00234		24917.9	0.0033		16780.6	0.0118		16778.7	4.56477e-34
											12518.7	0.01994		22892	0.00233		24947.8	0.00329		16800.5	0.01178		16798.7	4.16682e-34
											12533.6	0.01987		22919.5	0.00231		24977.7	0.00328		16820.4	0.01177		16818.6	3.80355e-34
											12548.5	0.0198		22946.9	0.0023		25007.6	0.00327		16840.3	0.01176		16838.5	3.47196e-34
											12563.4	0.01972		22974.3	0.00229		25037.5	0.00325		16860.2	0.01175		16858.4	3.16927e-34
											12578.3	0.01965		23001.8	0.00228		25067.4	0.00324		16880.1	0.01173		16878.3	2.89298e-34
											12593.2	0.01958		23029.2	0.00226		25097.3	0.00323		16900	0.01172		16898.3	2.64077e-34
											12608.1	0.01951		23056.6	0.00225		25127.2	0.00322		16919.9	0.01171		16918.2	2.41054e-34
											12623	0.01944		23084	0.00224		25157.1	0.00321		16924	0.01171		16938.1	2.20039e-34
											12637.8	0.01937		23111.5	0.00223		25187	0.00319		16939.8	0.0117		16946	2.12214e-34
											12652.7	0.0193		23138.9	0.00222		25216.9	0.00318		16959.7	0.01168		16958	2.00856e-34
											12667.6	0.01922		23166.3	0.0022		25246.8	0.00317		16979.6	0.01167		16977.9	1.83346e-34
											12682.5	0.01915		23193.7	0.00219		25276.7	0.00316		16999.5	0.01166		16997.9	1.67362e-34
											12697.4	0.01908		23221.2	0.00218		25306.6	0.00315		17019.3	0.01165		17017.8	1.52771e-34
											12712.3	0.01901		23248.6	0.00217		25336.5	0.00314		17039.2	0.01163		17037.7	1.39452e-34
											12727.2	0.01894		23276	0.00216		25366.5	0.00312		17059.1	0.01162		17057.6	1.27295e-34
											12742.1	0.01887		23303.5	0.00215		25396.4	0.00311		17079	0.01161		17077.5	1.16197e-34
											12757	0.01881		23330.9	0.00213		25426.3	0.0031		17098.9	0.0116		17097.5	1.06067e-34
											12771.9	0.01874		23358.3	0.00212		25456.2	0.00309		17118.8	0.01158		17117.4	9.68203e-35
											12786.7	0.01867		23385.7	0.00211		25486.1	0.00308		17138.7	0.01157		17137.3	8.83795e-35
											12801.6	0.0186		23413.2	0.0021		25516	0.00307		17158.6	0.01156		17157.2	8.06746e-35
											12816.5	0.01853		23440.6	0.00209		25545.9	0.00305		17178.5	0.01155		17177.1	7.36413e-35
											12831.4	0.01846		23468	0.00208		25575.8	0.00304		17198.4	0.01153		17197.1	6.72213e-35
											12846.3	0.0184		23495.5	0.00207		25605.7	0.00303		17218.3	0.01152		17217	6.13609e-35
											12861.2	0.01833		23522.9	0.00205		25635.6	0.00302		17238.2	0.01151		17236.9	5.60115e-35
											12876.1	0.01826		23550.3	0.00204		25665.5	0.00301		17258.1	0.0115		17256.8	5.11284e-35
											12891	0.01819		23577.7	0.00203		25695.4	0.003		17278	0.01148		17276.7	4.6671e-35
											12905.9	0.01813		23605.2	0.00202		25725.3	0.00299		17297.9	0.01147		17296.7	4.26022e-35
											12920.8	0.01806		23632.6	0.00201		25755.2	0.00298		17317.8	0.01146		17316.6	3.88882e-35
											12935.6	0.01799		23660	0.002		25785.1	0.00296		17337.7	0.01145		17336.5	3.54979e-35
											12950.5	0.01793		23687.4	0.00199		25815	0.00295		17357.6	0.01143		17356.4	3.24032e-35
											12965.4	0.01786		23714.9	0.00198		25844.9	0.00294		17377.5	0.01142		17376.3	2.95783e-35
											12980.3	0.0178		23742.3	0.00197		25874.8	0.00293		17397.3	0.01141		17396.3	2.69996e-35
											12995.2	0.01773		23769.7	0.00196		25904.7	0.00292		17417.2	0.0114		17416.2	2.46458e-35
											13010.1	0.01767		23797.2	0.00195		25934.6	0.00291		17424	0.01139		17436.1	2.24972e-35
											13025	0.0176		23824.6	0.00194		25964.6	0.0029		17437.1	0.01138		17446	2.14991e-35
											13039.9	0.01754		23852	0.00193		25994.5	0.00289		17457	0.01137		17456	2.05359e-35
											13054.8	0.01747		23879.4	0.00191		26024.4	0.00288		17476.9	0.01136		17475.9	1.87456e-35
											13069.7	0.01741		23906.9	0.0019		26054.3	0.00287		17496.8	0.01135		17495.8	1.71113e-35
											13084.5	0.01735		23934.3	0.00189		26084.2	0.00286		17516.7	0.01134		17515.8	1.56196e-35
											13099.4	0.01728		23961.7	0.00188		26114.1	0.00285		17536.6	0.01132		17535.7	1.42578e-35
											13114.3	0.01722		23989.1	0.00187		26144	0.00283		17556.5	0.01131		17555.6	1.30148e-35
											13129.2	0.01716		24016.6	0.00186		26173.9	0.00282		17576.4	0.0113		17575.5	1.18802e-35
											13144.1	0.01709		24044	0.00185		26203.8	0.00281		17596.3	0.01129		17595.4	1.08445e-35
											13159	0.01703		24071.4	0.00184		26233.7	0.0028		17616.2	0.01127		17615.4	9.89907e-36
											13173.9	0.01697		24098.9	0.00183		26263.6	0.00279		17636.1	0.01126		17635.3	9.03607e-36
											13188.8	0.01691		24126.3	0.00182		26293.5	0.00278		17656	0.01125		17655.2	8.2483e-36
											13203.7	0.01684		24153.7	0.00181		26323.4	0.00277		17675.9	0.01124		17675.1	7.52922e-36
											13218.6	0.01678		24181.1	0.0018		26353.3	0.00276		17695.8	0.01123		17695	6.87282e-36
											13233.4	0.01672		24208.6	0.00179		26383.2	0.00275		17715.7	0.01121		17715	6.27365e-36
											13248.3	0.01666		24236	0.00178		26413.1	0.00274		17924	0.01109		17946	2.17805e-36
											13263.2	0.0166		24263.4	0.00178		26443	0.00273		18424	0.01079		18446	2.20655e-37
											13278.1	0.01654		24290.8	0.00177		26472.9	0.00272		18924	0.0105		18946	2.23543e-38
											13293	0.01648		24945	0.00155		27412	0.00242		19424	0.01022		19446	2.26468e-39
											14916	0.01104		27445	0.000947243		29912	0.00177		19924	0.00995		19946	2.29432e-40

## Sheet: Figure_2b
Temp (K)	Tau_PL (meV)		Temperature	\g(t)\-(1)	amp	amp norm	\g(t)\-(2)	amp	amp norm
290	53.9536		293	552	0.56	0.59957	5000	0.374	0.40043
270	53.9522		240	428	0.75	0.7772	5000	0.215	0.2228
250	53.0241		180	305	0.95	0.99082	5000	0.0088	0.00918
230	49.9372		130	235	0.999	0.96336	5000	0.038	0.03664
210	46.8848		77	217	1.065	0.99911	5000	0.00095	0.000891224
190	43.9215
170	40.7826
150	38.3771
130	36.8389
110	35.4526
90	34.6264
70	33.5906
70	34.0129
70	33.4959

## Sheet: Figure_2c
Experimental data with 2.41 eV Excitation																Fitting of the experimental transients
delay_293K	FR_293K		delay_240K	FR_240K		delay_180K	FR_180K		delay_130K	FR_130K		delay_77K	FR_77K			delay_293K	FR_293K		delay_240K	FR_240K		delay_180K	FR_180K		delay_130K	FR_130K		delay_77K	FR_77K
-220	0		-227	-0.00759		-243.6	0		-228	0		-225	6.28288e-18			80	0.93346		73	0.92326		81.4	0.93648		72	0.99343		75	1.04857
-195	-0.0232		-202	0.00632		-218.6	0.00643		-203	0.02195		-200	0.00807			105	0.91788		98	0.90216		106.4	0.9054		97	0.9531		100	1.00296
-170	0.07073		-177	0.05099		-193.6	0.00929		-178	0.05648		-175	0.03323			130	0.90293		123	0.88209		131.4	0.87649		122	0.9164		125	0.96203
-145	0.18785		-152	0.16519		-168.6	0.06393		-153	0.14896		-150	0.10705			154.9	0.88864		148	0.86298		156.4	0.8496		147	0.88298		150	0.92525
-120	0.38363		-127	0.37126		-143.6	0.21036		-128	0.31051		-125	0.2986			155	0.88859		162.915	0.85202		176.295	0.82954		172	0.85254		175	0.89218
-95	0.63938		-102	0.61694		-118.6	0.44321		-103	0.52356		-100	0.52314			180	0.87481		173	0.84479		181.4	0.82457		197	0.82476		200	0.86242
-70	0.89739		-77	0.80952		-93.6	0.7075		-78	0.76851		-75	0.74436			205	0.86158		198	0.82746		206.4	0.80126		222	0.7994		225	0.8356
-45	0.98		-52	0.9271		-68.6	0.88571		-53	0.90577		-50	0.90624			229.8	0.84896		223	0.81095		231.4	0.77954		241.995	0.7807		250	0.81142
-20	0.93813		-27	0.99536		-43.6	0.97464		-28	0.95493		-25	0.98956			230	0.84886		248	0.79521		256.4	0.75929		247	0.77622		275	0.78957
5	0.90644		-2	1		-18.6	1		-3	1		0	1			255	0.83662		252.83	0.79225		271.19	0.74795		272	0.75502		275.025	0.78955
30	0.9585		23	0.94016		6.4	0.97071		22	0.95142		25	0.97579			280	0.82485		273	0.7802		281.4	0.74039		297	0.73558		300	0.76981
55	0.94266		48	0.90392		31.4	0.89286		47	0.89757		50	0.92784			304.7	0.81365		298	0.76588		306.4	0.72276		322	0.71776		325	0.75192
80	0.87702		73	0.86641		56.4	0.85321		72	0.8686		75	0.9098			305	0.81352		323	0.7522		331.4	0.70628		347	0.70138		350	0.73568
105	0.87815		98	0.83649		81.4	0.80679		97	0.86743		100	0.88559			330	0.80261		342.745	0.74184		356.4	0.69089		372	0.68632		375	0.72093
130	0.86174		123	0.8209		106.4	0.80071		122	0.84138		125	0.87586			355	0.79209		348	0.73915		366.085	0.68519		397	0.67244		400	0.7075
155	0.86457		148	0.81079		131.4	0.80179		147	0.82031		150	0.89793			379.6	0.78211		373	0.72667		381.4	0.67648		411.99	0.66464		425	0.69525
180	0.87532		173	0.80531		156.4	0.80429		172	0.81621		175	0.89556			380	0.78195		398	0.71475		406.4	0.66299		422	0.65963		450	0.68406
205	0.89796		198	0.81332		181.4	0.79036		197	0.81182		200	0.86186			405	0.77216		423	0.70334		431.4	0.65036		447	0.64779		475	0.67381
230	0.87363		223	0.82132		206.4	0.75143		222	0.81065		225	0.85189			430	0.76272		432.66	0.69907		456.4	0.63851		472	0.63683		475.05	0.67379
255	0.85382		248	0.81205		231.4	0.74143		247	0.76968		250	0.85046			454.5	0.75377		448	0.69243		460.98	0.63642		497	0.62666		500	0.66439
280	0.81761		273	0.77497		256.4	0.74		272	0.75007		275	0.817			455	0.75359		473	0.68198		481.4	0.62739		522	0.61721		525	0.65573
305	0.82327		298	0.76696		281.4	0.76821		297	0.73866		300	0.8113			480	0.74477		498	0.67197		506.4	0.61694		547	0.6084		550	0.64774
330	0.82779		323	0.76696		306.4	0.72536		322	0.75124		325	0.78875			505	0.73625		522.575	0.66253		531.4	0.60712		572	0.60019		575	0.64035
355	0.80742		348	0.74168		331.4	0.69357		347	0.73632		350	0.7738			529.399	0.72819		523	0.66237		555.874	0.59806		581.985	0.59706		600	0.63349
380	0.78253		373	0.72398		356.4	0.67143		372	0.729		375	0.76169			530	0.728		548	0.65317		556.4	0.59787		597	0.59251		625	0.62711
405	0.74688		398	0.75306		381.4	0.67		397	0.729		400	0.71897			555	0.72001		573	0.64434		581.4	0.58916		622	0.58531		650	0.62117
430	0.75367		423	0.72693		406.4	0.65107		422	0.72783		425	0.71754			580	0.71228		598	0.63586		606.4	0.58094		647	0.57855		675	0.61561
455	0.78196		448	0.69279		431.4	0.64321		447	0.68949		450	0.71256			604.299	0.70498		612.489	0.6311		631.4	0.57318		672	0.57219		675.075	0.61559
480	0.74745		473	0.67762		456.4	0.6675		472	0.64911		475	0.7014			605	0.70478		623	0.62772		650.769	0.56746		697	0.56619		700	0.61039
505	0.71576		498	0.68816		481.4	0.65179		497	0.66754		500	0.68977			630	0.6975		648	0.61989		656.4	0.56584		722	0.56052		725	0.60548
530	0.69483		523	0.67257		506.4	0.64714		522	0.66345		525	0.69831			655	0.69045		673	0.61236		681.4	0.5589		747	0.55514		750	0.60085
555	0.68747		548	0.64433		531.4	0.63036		547	0.6494		550	0.67743			679.199	0.68381		698	0.60511		706.4	0.55232		751.98	0.55411		775	0.59647
580	0.72368		573	0.62579		556.4	0.64571		572	0.6333		575	0.67434			680	0.6836		702.404	0.60386		731.4	0.54608		772	0.55004		800	0.59232
605	0.71689		598	0.64223		581.4	0.63821		597	0.63565		600	0.67529			705	0.67694		723	0.59813		745.664	0.54266		797	0.54519		825	0.58836
630	0.70275		623	0.64012		606.4	0.65714		622	0.61165		625	0.65464			730	0.67047		748	0.5914		756.4	0.54015		822	0.54056		850	0.58459
655	0.69935		648	0.64223		631.4	0.6125		647	0.60667		650	0.64538			754.099	0.6644		773	0.58491		781.4	0.53451		847	0.53614		875	0.58098
680	0.68917		673	0.60683		656.4	0.59643		672	0.6014		675	0.63803			755	0.66418		792.319	0.58006		806.4	0.52914		872	0.53191		875.1	0.58097
705	0.68577		698	0.59461		681.4	0.58607		697	0.61516		700	0.62545			780	0.65805		798	0.57865		831.4	0.52402		897	0.52785		900	0.57752
730	0.67502		723	0.60008		706.4	0.60179		722	0.62101		725	0.61571			805	0.65209		823	0.57261		840.559	0.52221		921.975	0.52395		925	0.57419
755	0.67163		748	0.60135		731.4	0.59214		747	0.61165		750	0.63969			828.999	0.64651		848	0.56677		856.4	0.51913		922	0.52394		950	0.57098
780	0.68634		773	0.60936		756.4	0.56107		772	0.58882		775	0.64823			830	0.64628		873	0.56112		881.4	0.51446		947	0.52019		975	0.56789
805	0.69766		798	0.61863		781.4	0.55214		797	0.5657		800	0.60218			855	0.64061		882.234	0.55908		906.4	0.50999		972	0.51656		1000	0.56489
830	0.65861		823	0.61863		806.4	0.5825		822	0.54785		825	0.57536			880	0.63509		898	0.55566		931.4	0.5057		997	0.51306		1025	0.56198
855	0.6456		848	0.60093		831.4	0.58286		847	0.53702		850	0.59554			903.899	0.62993		923	0.55037		935.454	0.50502		1022	0.50966		1050	0.55916
880	0.62297		873	0.57522		856.4	0.57		872	0.50863		875	0.59483			905	0.6297		948	0.54525		956.4	0.50158		1047	0.50638		1075	0.55641
905	0.63542		898	0.56806		881.4	0.58464		897	0.50746		900	0.57489			930	0.62443		972.149	0.54045		981.4	0.49763		1072	0.50318		1075.13	0.5564
930	0.60599		923	0.56637		906.4	0.56		922	0.50629		925	0.57797			955	0.61929		973	0.54028		1006.4	0.49382		1091.97	0.5007		1100	0.55373
955	0.62184		948	0.58028		931.4	0.5425		947	0.506		950	0.57109			978.799	0.6145		998	0.53546		1030.35	0.49031		1097	0.50008		1125	0.55111
980	0.63542		973	0.58028		956.4	0.53821		972	0.51888		975	0.57845			980	0.61426		1023	0.53079		1031.4	0.49016		1122	0.49706		1150	0.54855
1005	0.63824		998	0.53603		981.4	0.49393		997	0.50776		1000	0.57038			1005	0.60935		1048	0.52625		1056.4	0.48662		1147	0.49411		1175	0.54605
1030	0.62184		1023	0.52423		1006.4	0.4975		1022	0.5019		1025	0.55471			1030	0.60454		1062.06	0.52375		1081.4	0.4832		1172	0.49123		1200	0.5436
1055	0.6009		1048	0.55373		1031.4	0.50964		1047	0.51244		1050	0.53833			1053.7	0.60007		1073	0.52183		1106.4	0.47989		1197	0.48842		1225	0.54119
1080	0.60543		1073	0.55963		1056.4	0.5		1072	0.50541		1075	0.55637			1055	0.59983		1098	0.51754		1125.24	0.47747		1222	0.48568		1250	0.53882
1105	0.6026		1098	0.53434		1081.4	0.47893		1097	0.49605		1100	0.56397			1080	0.59521		1123	0.51336		1131.4	0.47669		1247	0.48299		1275	0.53649
1130	0.59751		1123	0.52887		1106.4	0.465		1122	0.4899		1125	0.51317			1105	0.5907		1148	0.50929		1156.4	0.47359		1261.96	0.4814		1275.15	0.53648
1155	0.63881		1148	0.51833		1131.4	0.45286		1147	0.51712		1150	0.50985			1128.6	0.58651		1151.98	0.50866		1181.4	0.47058		1272	0.48035		1300	0.5342
1180	0.59581		1173	0.48673		1156.4	0.48464		1172	0.50805		1175	0.51982			1130	0.58627		1173	0.50533		1206.4	0.46765		1297	0.47776		1325	0.53195
1205	0.54206		1198	0.47535		1181.4	0.50179		1197	0.48493		1200	0.53026			1155	0.58192		1198	0.50146		1220.14	0.46608		1322	0.47523		1350	0.52973
1230	0.52904		1223	0.47872		1206.4	0.50857		1222	0.47556		1225	0.56278			1180	0.57766		1223	0.4977		1231.4	0.4648		1347	0.47273		1375	0.52754
1255	0.57204		1248	0.52044		1231.4	0.48821		1247	0.46795		1250	0.55376			1203.5	0.57372		1241.89	0.49491		1256.4	0.46203		1372	0.47028		1400	0.52537
1280	0.58336		1273	0.48462		1256.4	0.48		1272	0.44776		1275	0.55163			1205	0.57347		1248	0.49402		1281.4	0.45933		1397	0.46787		1425	0.52324
1305	0.57827		1298	0.48546		1281.4	0.47464		1297	0.44688		1300	0.53216			1230	0.56936		1273	0.49042		1306.4	0.45669		1422	0.4655		1450	0.52113
1330	0.57883		1323	0.51075		1306.4	0.45643		1322	0.44688		1325	0.52006			1255	0.56532		1298	0.48691		1315.03	0.45579		1431.96	0.46457		1475	0.51905
1355	0.54885		1348	0.5255		1331.4	0.45036		1347	0.46093		1350	0.50985			1278.4	0.56161		1323	0.48347		1331.4	0.45411		1447	0.46317		1475.18	0.51903
1380	0.52565		1373	0.49136		1356.4	0.45536		1372	0.45478		1375	0.52552			1280	0.56136		1331.81	0.48228		1356.4	0.45159		1472	0.46087		1500	0.51699
1405	0.50415		1398	0.46228		1381.4	0.44857		1397	0.44044		1400	0.53406			1305	0.55745		1348	0.48012		1381.4	0.44913		1497	0.4586		1525	0.51495
1430	0.54375		1423	0.46818		1406.4	0.41393		1422	0.45683		1425	0.53501			1330	0.55361		1373	0.47683		1406.4	0.44671		1522	0.45637		1550	0.51294
1455	0.54092		1448	0.47956		1431.4	0.42357		1447	0.46444		1450	0.52409			1353.3	0.55009		1398	0.47361		1409.93	0.44638		1547	0.45416		1575	0.51095
1480	0.53866		1473	0.47198		1456.4	0.45643		1472	0.44542		1475	0.52291			1355	0.54984		1421.72	0.47061		1431.4	0.44435		1572	0.45199		1600	0.50897
1505	0.53979		1498	0.45596		1481.4	0.44643		1497	0.44835		1500	0.51721			1380	0.54612		1423	0.47045		1456.4	0.44203		1597	0.44984		1625	0.50702
1530	0.56921		1523	0.46734		1506.4	0.42321		1522	0.44864		1525	0.50154			1405	0.54246		1448	0.46735		1481.4	0.43975		1601.95	0.44942		1650	0.50509
1555	0.50415		1548	0.4863		1531.4	0.41571		1547	0.41498		1550	0.49751			1428.2	0.53911		1473	0.46432		1504.82	0.43765		1622	0.44772		1675	0.50317
1580	0.4668		1573	0.47155		1556.4	0.395		1572	0.41528		1575	0.49062			1430	0.53885		1498	0.46134		1506.4	0.43751		1647	0.44563		1675.2	0.50316
1605	0.46171		1598	0.44501		1581.4	0.39107		1597	0.4343		1600	0.49656			1455	0.5353		1511.64	0.45974		1531.4	0.43531		1672	0.44356		1700	0.50127
1630	0.48887		1623	0.44501		1606.4	0.36893		1622	0.43196		1625	0.48611			1480	0.5318		1523	0.45842		1556.4	0.43315		1697	0.44152		1725	0.49939
1655	0.48774		1648	0.43279		1631.4	0.3925		1647	0.43079		1650	0.46024			1503.1	0.5286		1548	0.45554		1581.4	0.43102		1722	0.4395		1750	0.49753
1680	0.44813		1673	0.42478		1656.4	0.39071		1672	0.4302		1675	0.47187			1505	0.52834		1573	0.45272		1599.72	0.42948		1747	0.43751		1775	0.49568
1705	0.50301		1698	0.42141		1681.4	0.39643		1697	0.43576		1700	0.4835			1530	0.52494		1598	0.44995		1606.4	0.42892		1771.95	0.43554		1800	0.49386
1730	0.50641		1723	0.4252		1706.4	0.36964		1722	0.43576		1725	0.48137			1555	0.52158		1601.55	0.44956		1631.4	0.42685		1772	0.43554		1825	0.49204
1755	0.51433		1748	0.44332		1731.4	0.3975		1747	0.45478		1750	0.47448			1578	0.51852		1623	0.44722		1656.4	0.42482		1797	0.43359		1850	0.49024
1780	0.4883		1773	0.437		1756.4	0.42714		1772	0.41996		1775	0.45051			1580	0.51826		1648	0.44453		1681.4	0.42281		1822	0.43166		1875	0.48846
1805	0.46567		1798	0.40455		1781.4	0.45357		1797	0.40972		1800	0.45478			1605	0.51499		1673	0.44189		1694.61	0.42176		1847	0.42975		1875.23	0.48845
1830	0.48661		1823	0.40371		1806.4	0.41214		1822	0.40386		1825	0.46926			1630	0.51175		1691.47	0.43996		1706.4	0.42083		1872	0.42786		1900	0.48669
1855	0.47642		1848	0.39654		1831.4	0.375		1847	0.41176		1850	0.47567			1652.9	0.50883		1698	0.43929		1731.4	0.41887		1897	0.426		2075.25	0.47471
1880	0.49509		1873	0.40497		1856.4	0.36321		1872	0.41176		1875	0.47116			1655	0.50856		1723	0.43672		1756.4	0.41694		1941.94	0.42269		2150	0.46981
1905	0.48661		1898	0.39781		1881.4	0.37429		1897	0.4144		1900	0.46997			1680	0.50541		1748	0.4342		1781.4	0.41503		2111.94	0.41073		2275.28	0.46184
2155	0.45435		2148	0.37168		2131.4	0.38786		2147	0.38777		2150	0.45929			1705	0.50229		1773	0.43171		1789.51	0.41441		2147	0.40837		2400	0.45422
2405	0.41531		2398	0.37716		2381.4	0.38571		2397	0.3945		2400	0.44553			1727.8	0.49948		1781.38	0.43088		1806.4	0.41314		2281.93	0.39956		2475.3	0.44977
2655	0.41871		2648	0.32743		2631.4	0.33		2647	0.35001		2650	0.42298			1730	0.49921		1798	0.42925		1831.4	0.41127		2397	0.39241		2650	0.43982
2905	0.41022		2898	0.29161		2881.4	0.36821		2897	0.36611		2900	0.43817			1755	0.49617		1823	0.42683		1856.4	0.40943		2451.93	0.3891		2675.33	0.43842
3155	0.39211		3148	0.28234		3131.4	0.34036		3147	0.36962		3150	0.39378			1780	0.49316		1848	0.42444		1881.4	0.4076		2621.92	0.3793		2875.35	0.42776
3405	0.33893		3398	0.30594		3381.4	0.35286		3397	0.34738		3400	0.37598			1802.7	0.49046		1871.3	0.42224		1884.4	0.40738		2647	0.3779		2900	0.4265
3655	0.33836		3648	0.30426		3631.4	0.29643		3647	0.32807		3650	0.37764			1805	0.49019		1873	0.42208		1979.3	0.40063		2791.92	0.3701		3075.38	0.41774
3905	0.29592		3898	0.27981		3881.4	0.3		3897	0.35206		3900	0.38666			1830	0.48724		1898	0.41975		2074.19	0.39412		2897	0.3647		3150	0.41416
4155	0.31969		4148	0.24989		4131.4	0.23071		4147	0.31724		4150	0.38856			1855	0.48433		1961.21	0.41399		2131.4	0.3903		2961.91	0.36146		3275.4	0.40832
4405	0.2897		4398	0.26296		4381.4	0.26143		4397	0.30934		4400	0.39259			1877.6	0.48172		2051.13	0.4061		2169.09	0.38782		3131.91	0.35334		3400	0.40273
4655	0.25688		4648	0.23009		4631.4	0.23714		4647	0.33158		4650	0.37764			1880	0.48145		2141.04	0.39851		2263.98	0.38172		3147	0.35264		3475.43	0.39945
4905	0.25405		4898	0.24357		4881.4	0.25036		4897	0.3348		4900	0.37835			1905	0.4786		2148	0.39793		2358.88	0.37579		3301.9	0.3457		3650	0.39213
5155	0.21218		5148	0.24484		5131.4	0.26714		5147	0.28036		5150	0.37622			1952.5	0.47326		2230.96	0.3912		2381.4	0.37441		3397	0.34162		3675.45	0.3911
5405	0.20822		5398	0.23093		5381.4	0.22643		5397	0.28036		5400	0.36031			2027.4	0.46504		2320.87	0.38414		2453.77	0.37003		3471.9	0.33851		3875.48	0.38323
5655	0.18898		5648	0.23725		5631.4	0.24929		5647	0.29061		5650	0.31664			2102.3	0.45706		2398	0.37827		2548.67	0.36443		3641.89	0.33173		3900	0.3823
5905	0.24953		5898	0.19848		5881.4	0.24679		5897	0.28475		5900	0.35319			2155	0.45157		2410.79	0.37732		2631.4	0.35967		3647	0.33153		4075.5	0.37583
6155	0.159		6148	0.2204		6131.4	0.22714		6147	0.29529		6150	0.33895			2177.2	0.44929		2500.7	0.37071		2643.56	0.35898		3811.89	0.32534		4150	0.37318
6405	0.19804		6398	0.18668		6381.4	0.21179		6397	0.25871		6400	0.31403			2252.1	0.44172		2590.62	0.36429		2738.46	0.35366		3897	0.32228		4275.53	0.36885
6655	0.14315		6648	0.18584		6631.4	0.28		6647	0.26222		6650	0.30643			2327	0.43435		2648	0.3603		2833.35	0.34848		3981.88	0.31931		4400	0.36471
6905	0.19634		6898	0.18121		6881.4	0.18143		6897	0.25432		6900	0.3126			2401.9	0.42715		2680.53	0.35807		2881.4	0.34591		4147	0.31377		4475.55	0.36226
7155	0.11769		7148	0.15466		7131.4	0.17		7147	0.24612		7150	0.29551			2405	0.42686		2770.45	0.35201		2928.25	0.34343		4151.88	0.31361		4650	0.35683
7405	0.16465		7398	0.16519		7381.4	0.14429		7397	0.247		7400	0.30857			2476.8	0.42013		2860.36	0.34613		3023.14	0.3385		4321.87	0.30823		4675.58	0.35605
7655	0.16861		7648	0.17573		7631.4	0.23036		7647	0.235		7650	0.30335			2551.7	0.41327		2898	0.34371		3118.04	0.33369		4397	0.30594		4875.6	0.35019
7905	0.1573		7898	0.15508		7881.4	0.20714		7897	0.2508		7900	0.29718			2626.6	0.40656		2950.28	0.34039		3131.4	0.33302		4491.87	0.30313		4900	0.3495
8155	0.19917		8148	0.17025		8131.4	0.20714		8147	0.22388		8150	0.28744			2655	0.40406		3040.19	0.33481		3212.93	0.32899		4647	0.29871		5075.63	0.34466
8405	0.12901		8398	0.16351		8381.4	0.14714		8397	0.24056		8400	0.30786			2701.5	0.40001		3130.11	0.32936		3307.83	0.32441		4661.86	0.2983		5150	0.34268
8655	0.12505		8648	0.12642		8631.4	0.16571		8647	0.24495		8650	0.27771			2776.4	0.3936		3148	0.3283		3381.4	0.32093		4831.86	0.29372		5275.65	0.33943
8905	0.10977		8898	0.14328		8881.4	0.13536		8897	0.2192		8900	0.30216			2851.3	0.38732		3220.02	0.32406		3402.72	0.31993		4897	0.29203		5400	0.33632
9155	0.14259		9148	0.17826		9131.4	0.1425		9147	0.22505		9150	0.27486			2905	0.38291		3309.94	0.31888		3497.62	0.31556		5001.85	0.28937		5475.68	0.33448
9405	0.12957		9398	0.1142		9381.4	0.12357		9397	0.21481		9400	0.28697			2926.2	0.38118		3398	0.31392		3592.51	0.31128		5147	0.28583		5650	0.33039
9655	0.14315		9648	0.1614		9631.4	0.14429		9647	0.21422		9650	0.31355			3001.1	0.37517		3399.85	0.31382		3631.4	0.30956		5171.85	0.28524		5675.7	0.3298
9905	0.10694		9898	0.12558		9881.4	0.14071		9897	0.23061		9900	0.30406			3076	0.36928		3489.77	0.30889		3687.41	0.30711		5341.84	0.28131		5875.73	0.32538
10155	0.16126		10148	0.12221		10131.4	0.21607		10147	0.2432		10150	0.27937			3150.9	0.36351		3579.68	0.30407		3782.3	0.30303		5397	0.28007		5900	0.32486
10405	0.08883		10398	0.15297		10381.4	0.15536		10397	0.19959		10400	0.25184			3155	0.3632		3648	0.30048		3877.2	0.29905		5511.84	0.27756		6075.75	0.32118
10655	0.10581		10648	0.12221		10631.4	0.16464		10647	0.20281		10650	0.26917			3225.8	0.35786		3669.6	0.29936		3881.4	0.29887		5647	0.27471		6150	0.31968
10905	0.11486		10898	0.09777		10881.4	0.1725		10897	0.22037		10900	0.26228			3300.7	0.35232		3759.51	0.29476		3972.09	0.29515		5681.83	0.274		6275.78	0.31721
11155	0.06281		11148	0.11842		11131.4	0.145		11147	0.22827		11150	0.26751			3375.6	0.3469		3849.43	0.29026		4066.99	0.29134		5851.83	0.27059		6400	0.31484
11405	0.09449		11398	0.12937		11381.4	0.18929		11397	0.22417		11400	0.27273			3405	0.3448		3898	0.28788		4131.4	0.28881		5897	0.26971		6475.8	0.31343
11655	0.10751		11648	0.11378		11631.4	0.12679		11647	0.17091		11650	0.25208			3450.5	0.34158		3939.34	0.28587		4161.88	0.28762		6021.82	0.26734		6650	0.31031
11905	0.086		11898	0.13485		11881.4	0.15036		11897	0.17354		11900	0.24021			3525.4	0.33636		4029.26	0.28157		4256.78	0.28398		6147	0.26503		6675.83	0.30985
12155	0.10015		12148	0.10072		12131.4	0.13143		12147	0.20515		12150	0.26679			3600.3	0.33125		4119.17	0.27738		4351.67	0.28042		6191.82	0.26422		6875.85	0.30645
12405	0.09393		12398	0.09861		12381.4	0.14429		12397	0.18408		12400	0.25065			3655	0.32758		4148	0.27605		4381.4	0.27932		6361.81	0.26124		6900	0.30605
12655	0.12561		12648	0.05605		12631.4	0.11		12647	0.21452		12650	0.25326			3675.2	0.32623		4209.09	0.27327		4446.57	0.27694		6397	0.26064		7075.88	0.30322
12905	0.03112		12898	0.0708		12881.4	0.15643		12897	0.17237		12900	0.27415			3750.1	0.32132		4299	0.26925		4541.46	0.27354		6531.81	0.25838		7150	0.30206
13155	0.05998		13148	0.08386		13131.4	0.08		13147	0.19491		13150	0.25208			3824.99	0.31649		4388.92	0.26532		4631.4	0.27038		6647	0.25651		7275.9	0.30014
13405	0.09223		13398	0.10957		13381.4	0.12321		13397	0.19081		13400	0.26015			3899.89	0.31176		4398	0.26493		4636.35	0.2702		6701.8	0.25563		7400	0.29831
13655	0.0662		13648	0.08386		13631.4	0.11536		13647	0.20486		13650	0.25208			3905	0.31144		4478.83	0.26148		4731.25	0.26694		6871.8	0.25299		7475.93	0.29721
13905	0.06507		13898	0.07922		13881.4	0.11786		13897	0.17442		13900	0.26608			3974.79	0.30712		4568.75	0.25772		4826.14	0.26375		6897	0.25261		7650	0.29478
14155	0.04866		14148	0.06911		14131.4	0.13786		14147	0.18408		14150	0.2554			4049.69	0.30257		4648	0.25447		4881.4	0.26193		7041.79	0.25045		7675.95	0.29442
14405	0.04527		14398	0.0885		14381.4	0.12357		14397	0.1914		14400	0.24258			4124.59	0.2981		4658.66	0.25404		4921.04	0.26063		7147	0.24893		7875.98	0.29176
14655	0.05036		14648	0.06405		14631.4	0.12071		14647	0.18408		14650	0.24614			4155	0.29631		4748.58	0.25043		5015.93	0.25758		7211.79	0.24801		7900	0.29145
14905	0.05828		14898	0.09524		14881.4	0.12214		14897	0.14867		14900	0.24709			4199.49	0.29372		4838.49	0.24691		5110.83	0.25459		7381.78	0.24564		8076	0.28922
15155	0.0464		15148	0.06743		15131.4	0.09571		15147	0.16769		15150	0.22336			4274.39	0.28942		4898	0.24461		5131.4	0.25395		7397	0.24544		8150	0.2883
15405	0.06903		15398	0.09777		15381.4	0.08964		15397	0.17267		15400	0.24875			4349.29	0.2852		4928.41	0.24345		5205.72	0.25166		7551.78	0.24336		8276.03	0.28679
15655	0.06337		15648	0.0552		15631.4	0.13036		15647	0.18818		15650	0.22264			4405	0.28211		5018.32	0.24007		5300.62	0.24879		7647	0.24212		8400	0.28533
15905	0.04017		15898	0.07459		15881.4	0.14893		15897	0.15598		15900	0.23902			4424.19	0.28106		5108.24	0.23676		5381.4	0.24639		7721.77	0.24116		8476.05	0.28446
16155	0.0464		16148	0.0552		16131.4	0.14107		16147	0.16564		16150	0.23665			4499.09	0.27699		5148	0.23532		5395.51	0.24598		7891.77	0.23903		8650	0.28252
16405	0.0877		16398	0.05436		16381.4	0.11179		16397	0.14633		16400	0.24258			4573.99	0.273		5198.15	0.23352		5490.41	0.24323		7897	0.23896		8676.08	0.28224
16655	0.04923		16648	0.08007		16631.4	0.13393		16647	0.1832		16650	0.22739			4648.89	0.26908		5288.07	0.23034		5585.3	0.24053		8061.76	0.23696		8876.1	0.2801
16905	0.0645		16898	0.059		16881.4	0.14286		16897	0.17354		16900	0.23333			4655	0.26877		5377.98	0.22723		5631.4	0.23924		8147	0.23595		8900	0.27985
17155	0.01018		17148	0.0531		17131.4	0.08464		17147	0.17267		17150	0.23475			4723.79	0.26524		5398	0.22655		5680.2	0.23789		8231.76	0.23495		9076.13	0.27806
17405	0.0696		17398	0.07206		17381.4	0.095		17397	0.15803		17400	0.20294			4798.69	0.26147		5467.89	0.22418		5775.09	0.23531		8397	0.23306		9150	0.27732
17655	0.04527		17648	0.07922		17631.4	0.06357		17647	0.15364		17650	0.20911			4873.59	0.25776		5557.81	0.2212		5869.99	0.23277		8401.75	0.23301		9276.15	0.27609
17905	0.05092		17898	0.09355		17881.4	0.07		17897	0.16125		17900	0.1925			4905	0.25623		5647.72	0.21827		5881.4	0.23247		8571.75	0.23111		9400	0.27491
18155	0.0215		18148	0.02402		18131.4	0.08286		18147	0.15364		18150	0.20817			4948.49	0.25412		5648	0.21826		5964.88	0.23028		8647	0.23029		9476.18	0.2742
18405	0.02207		18398	0.06153		18381.4	0.09071		18397	0.14662		18400	0.17707			5023.39	0.25055		5737.64	0.2154		6059.78	0.22785		8741.74	0.22927		9650	0.27262
18655	-0.01188		18648	0.05773		18631.4	0.11893		18647	0.16945		18650	0.22122			5098.29	0.24704		5827.55	0.21259		6131.4	0.22604		8897	0.22763		9676.2	0.27238
18905	-0.00113		18898	0.04593		18881.4	0.04179		18897	0.14984		18900	0.2046			5155	0.24443		5898	0.21043		6154.67	0.22546		8911.74	0.22747		9876.23	0.27063
19155	0.04979		19148	0.05689		19131.4	0.08679		19147	0.15833		19150	0.19725			5173.19	0.2436		5917.47	0.20983		6249.57	0.22312		9081.73	0.22572		9900	0.27043
19405	0.03112		19398	0.04593		19381.4	0.08536		19397	0.1434		19400	0.20199			5248.09	0.24021		6007.38	0.20713		6344.46	0.22082		9147	0.22506		10076.3	0.26895
19655	0.05432		19648	0.04509		19631.4	0.07179		19647	0.15716		19650	0.20817			5322.99	0.23689		6097.3	0.20448		6381.4	0.21994		9251.73	0.22402		10150	0.26834
19905	0.01811		19898	0.03118		19881.4	0.08964		19897	0.17325		19900	0.22715			5397.89	0.23363		6148	0.20301		6439.36	0.21856		9397	0.22259		10276.3	0.26732
24905	-0.01415		24898	0.02065		24881.4	0.0675		24897	0.13316		24900	0.19559			5405	0.23332		6187.21	0.20188		6534.25	0.21635		9421.72	0.22235		10400	0.26634
29905	0.03678		29898	-0.000842815		29881.4	0.02		29897	0.10916		29900	0.17304			5472.79	0.23043		6277.13	0.19933		6629.15	0.21418		9591.72	0.22071		10476.3	0.26574
34905	-0.00792		34898	0.01222		34881.4	0		34897	0.07989		34900	0.16378			5547.69	0.22728		6367.04	0.19683		6631.4	0.21413		9647	0.22019		10650	0.26442
39905	0.00622		39898	0.01686		39881.4	0.01214		39897	0.09423		39900	0.14432			5622.59	0.22419		6398	0.19598		6724.04	0.21205		9761.71	0.21912		10676.3	0.26422
44905	-0.01132		44898	-0.02823		44881.4	-0.02321		44897	0.04858		44900	0.08141			5655	0.22286		6456.96	0.19438		6818.94	0.20997		9897	0.21787		10876.4	0.26275
49905	0.01811		49898	-0.02908		49881.4	-0.00536		49897	0.06029		49900	0.13102			5697.49	0.22115		6546.87	0.19197		6881.4	0.20861		9931.71	0.21755		10900	0.26258
54905	0.00339		54898	-0.04003		54881.4	-0.02786		54897	0.06614		54900	0.12556			5772.39	0.21816		6636.79	0.18961		6913.83	0.20791		10101.7	0.21602		11076.4	0.26132
59905	0.01075		59898	-0.00885		59881.4	0.00821		59897	0.02078		59900	0.10301			5847.29	0.21523		6648	0.18932		7008.73	0.2059		10147	0.21562		11150	0.2608
64905	0.02942		64898	-0.02023		64881.4	-0.01107		64897	0.03307		64900	0.10112			5905	0.21301		6726.7	0.18729		7103.62	0.20392		10271.7	0.21452		11276.4	0.25993
69905	0.00453		69898	-0.00927		69881.4	0.01821		69897	0.04507		69900	0.09281			5922.19	0.21235		6816.62	0.18502		7131.4	0.20335		10397	0.21343		11400	0.2591
74905	0.01075		74898	-0.000842815		74881.4	0.045		74897	0.02166		74900	0.07002			5997.09	0.20952		6898	0.18299		7198.52	0.20198		10441.7	0.21304		11476.4	0.25859
79905	-0.02546		79898	-0.00126		79881.4	-0.00214		79897	0.00176		79900	0.0883			6071.99	0.20674		6906.53	0.18278		7293.41	0.20008		10611.7	0.21159		11650	0.25745
84905	-0.00283		84898	0.00548		84881.4	0.02893		84897	0.0161		84900	0.07667			6146.89	0.204		6996.45	0.18059		7381.4	0.19834		10647	0.21129		11676.5	0.25728
89905	-0.00113		89898	0.0236		89881.4	-0.01571		89897	0.03044		89900	0.05839			6155	0.20371		7086.36	0.17844		7388.31	0.1982		10781.7	0.21017		11876.5	0.25601
94905	0.00226		94898	-0.03371		94881.4	0.04893		94897	0.01493		94900	0.11797			6221.79	0.20132		7148	0.17698		7483.2	0.19636		10897	0.20921		11900	0.25586
99905	-0.02037		99898	-0.00885		99881.4	-0.00929		99897	0.06555		99900	0.07334			6296.69	0.19868		7176.28	0.17632		7578.1	0.19455		10951.7	0.20876		12076.5	0.25477
									104897	0.01317		104900	0.02516			6371.59	0.19608		7266.19	0.17425		7631.4	0.19355		11121.7	0.20738		12150	0.25432
									109897	0.00849		109900	0.08023			6405	0.19494		7356.11	0.17221		7672.99	0.19278		11147	0.20718		12276.5	0.25356
									114897	0.02839		114900	0.05388			6446.49	0.19353		7398	0.17127		7767.89	0.19103		11291.7	0.20602		12400	0.25283
									119897	0.00468		119900	0.05507			6521.39	0.19102		7446.02	0.1702		7862.78	0.18931		11397	0.20519		12476.6	0.25238
									124897	0.01873		124900	0.02279			6596.29	0.18856		7535.94	0.16823		7881.4	0.18898		11461.7	0.20469		12650	0.25138
									129897	-0.00468		129900	0.03893			6655	0.18666		7625.85	0.1663		7957.68	0.18762		11631.7	0.20336		12676.6	0.25123
									134897	0.00761		134900	0.02943			6671.19	0.18614		7648	0.16583		8052.57	0.18596		11647	0.20325		12876.6	0.25011
									139897	0.03483		139900	0.05744			6746.09	0.18375		7715.77	0.1644		8131.4	0.18461		11801.7	0.20206		12900	0.24998
									144897	-0.0041		144900	0.03655			6820.99	0.18141		7805.68	0.16253		8147.47	0.18433		11897	0.20134		13076.6	0.249
									149897	-0.02371		149900	0.0451			6895.89	0.17911		7895.6	0.16069		8242.36	0.18272		11971.6	0.20078		13150	0.24861
									154897	0.02195		154900	0.04486			6905	0.17883		7898	0.16064		8337.26	0.18114		12141.6	0.19951		13276.7	0.24793
									159897	0		159900	0.0197			6970.79	0.17684		7985.51	0.15889		8381.4	0.18042		12147	0.19947		13400	0.24727
									164897	-0.01463		164900	0.04439			7045.69	0.17462		8075.43	0.15711		8432.15	0.17959		12311.6	0.19826		13476.7	0.24687
									169897	0.03219		169900	0.02848			7120.59	0.17243		8148	0.1557		8527.05	0.17806		12397	0.19763		13650	0.24597
									174897	-0.01083		174900	0.05792			7155	0.17143		8165.34	0.15537		8621.94	0.17655		12481.6	0.19702		13676.7	0.24583
									179897	-0.01083		179900	0.04344			7195.49	0.17027		8255.26	0.15365		8631.4	0.17641		12647	0.19583		13876.7	0.24482
									184897	-0.01054		184900	0.03893			7270.39	0.16815		8345.17	0.15196		8716.84	0.17507		12651.6	0.19579		13900	0.2447
									189897	-0.01024		189900	0.04605			7345.29	0.16607		8398	0.15098		8811.73	0.17361		12821.6	0.19458		14076.8	0.24382
									194897	-0.00585		194900	0.02397			7405	0.16443		8435.09	0.1503		8881.4	0.17256		12897	0.19405		14150	0.24346
									199897	-0.00585		199900	0.02991			7420.19	0.16402		8525	0.14866		8906.63	0.17218		12991.6	0.19339		14276.8	0.24284
																7495.09	0.162		8614.92	0.14706		9001.52	0.17076		13147	0.1923		14400	0.24224
																7569.99	0.16002		8648	0.14647		9096.42	0.16937		13161.6	0.1922		14476.8	0.24187
																7644.89	0.15806		8704.83	0.14547		9131.4	0.16886		13331.6	0.19103		14650	0.24105
																7655	0.1578		8794.75	0.14392		9191.31	0.168		13397	0.19058		14676.8	0.24092
																7719.79	0.15614		8884.66	0.14239		9286.2	0.16664		13501.6	0.18987		14876.9	0.23999
																7794.69	0.15425		8898	0.14216		9381.1	0.16531		13647	0.18889		14900	0.23988
																7869.59	0.15239		8974.58	0.14088		9381.4	0.16531		13671.6	0.18872		15076.9	0.23906
																7905	0.15152		9064.49	0.13939		9475.99	0.164		13841.6	0.18758		15150	0.23873
																7944.49	0.15056		9148	0.13803		9570.89	0.1627		13897	0.18721		15276.9	0.23816
																8019.39	0.14876		9154.41	0.13793		9631.4	0.16189		14011.6	0.18646		15400	0.2376
																8094.29	0.14699		9244.32	0.13649		9665.78	0.16143		14147	0.18556		15476.9	0.23726
																8155	0.14557		9334.24	0.13507		9760.68	0.16017		14181.6	0.18534		15650	0.23649
																8169.19	0.14524		9398	0.13408		9855.57	0.15893		14351.6	0.18423		15677	0.23637
																8244.09	0.14352		9424.15	0.13368		9881.4	0.1586		14397	0.18394		15877	0.2355
																8318.99	0.14183		9514.07	0.1323		9950.47	0.15771		14521.6	0.18313		15900	0.2354
																8393.89	0.14017		9603.98	0.13095		10045.4	0.1565		14647	0.18233		16077	0.23463
																8405	0.13992		9648	0.13029		10131.4	0.15542		14691.6	0.18204		16150	0.23432
																8468.79	0.13853		9693.9	0.12961		10140.3	0.15531		14861.6	0.18096		16277	0.23378
																8543.69	0.13692		9783.81	0.1283		10235.2	0.15414		14897	0.18074		16400	0.23326
																8618.59	0.13533		9873.73	0.127		10330	0.15298		15031.6	0.17989		16477.1	0.23293
																8655	0.13456		9898	0.12665		10381.4	0.15236		15147	0.17917		16650	0.23221
																8693.49	0.13376		9963.64	0.12572		10424.9	0.15184		15201.6	0.17883		16677.1	0.2321
																8768.39	0.13222		10053.6	0.12446		10519.8	0.15071		15371.5	0.17777		16877.1	0.23127
																8843.29	0.13071		10143.5	0.12322		10614.7	0.1496		15397	0.17762		16900	0.23118
																8905	0.12947		10148	0.12316		10631.4	0.1494		15541.5	0.17673		17077.1	0.23045
																8918.19	0.12921		10233.4	0.122		10709.6	0.1485		15647	0.17608		17150	0.23016
																8993.09	0.12774		10323.3	0.12079		10804.5	0.14742		15711.5	0.17569		17277.2	0.22964
																9067.99	0.12629		10398	0.11981		10881.4	0.14655		15881.5	0.17466		17400	0.22914
																9142.89	0.12486		10413.2	0.11961		10899.4	0.14634		15897	0.17456		17477.2	0.22884
																9155	0.12463		10503.1	0.11843		10994.3	0.14529		16051.5	0.17363		17650	0.22815
																9217.79	0.12346		10593	0.11728		11089.2	0.14424		16147	0.17306		17677.2	0.22804
																9292.69	0.12207		10648	0.11658		11131.4	0.14378		16221.5	0.17262		17877.2	0.22725
																9367.59	0.1207		10683	0.11614		11184.1	0.14321		16391.5	0.17161		17900	0.22716
																9405	0.12003		10772.9	0.11501		11279	0.14219		16397	0.17158		18077.3	0.22646
																9442.49	0.11936		10862.8	0.1139		11373.9	0.14118		16561.5	0.17061		18150	0.22618
																9517.39	0.11803		10898	0.11347		11381.4	0.14111		16647	0.17011		18277.3	0.22568
																9592.29	0.11673		10952.7	0.11281		11468.8	0.14019		16731.5	0.16961		18400	0.22521
																9655	0.11565		11042.6	0.11173		11563.7	0.13921		16897	0.16865		18477.3	0.22491
																9667.19	0.11544		11132.5	0.11066		11631.4	0.13851		16901.5	0.16863		18650	0.22425
																9742.09	0.11417		11148	0.11048		11658.6	0.13824		17071.5	0.16764		18677.3	0.22415
																9816.99	0.11292		11222.4	0.10961		11753.5	0.13727		17147	0.16721		18877.4	0.22338
																9891.89	0.11169		11312.4	0.10857		11848.4	0.13633		17241.5	0.16667		18900	0.2233
																9905	0.11148		11398	0.10759		11881.4	0.136		17397	0.16578		19077.4	0.22263
																9966.79	0.11047		11402.3	0.10754		11943.3	0.13539		17411.5	0.1657		19150	0.22235
																10041.7	0.10928		11492.2	0.10653		12038.2	0.13446		17581.5	0.16474		19277.4	0.22188
																10116.6	0.1081		11582.1	0.10553		12131.4	0.13356		17647	0.16437		19400	0.22142
																10155	0.1075		11648	0.10481		12133.1	0.13354		17751.5	0.16378		19477.4	0.22113
																10191.5	0.10693		11672	0.10455		12227.9	0.13263		17897	0.16297		19650	0.22049
																10266.4	0.10579		11761.9	0.10357		12322.8	0.13174		17921.5	0.16283		19677.5	0.22039
																10341.3	0.10465		11851.9	0.10261		12381.4	0.13119		18091.5	0.16189		19877.5	0.21965
																10405	0.10371		11898	0.10212		12417.7	0.13085		18147	0.16158		19900	0.21957
																10416.2	0.10354		11941.8	0.10166		12512.6	0.12997		18261.5	0.16095		20077.5	0.21892
																10491.1	0.10244		12031.7	0.10073		12607.5	0.1291		18397	0.16021		20277.5	0.21819
																10566	0.10136		12121.6	0.0998		12631.4	0.12888		18431.5	0.16002		20477.6	0.21747
																10640.9	0.10029		12148	0.09953		12702.4	0.12824		18601.5	0.1591		20677.6	0.21674
																10655	0.10009		12211.5	0.09889		12797.3	0.12739		18647	0.15885		20877.6	0.21603
																10715.8	0.09923		12301.4	0.09798		12881.4	0.12664		18771.4	0.15818		21077.6	0.21531
																10790.7	0.09819		12391.3	0.09709		12892.2	0.12655		18897	0.1575		21277.7	0.2146
																10865.6	0.09716		12398	0.09702		12987.1	0.12571		18941.4	0.15726		21477.7	0.2139
																10905	0.09663		12481.3	0.09621		13082	0.12489		19111.4	0.15636		21677.7	0.2132
																10940.5	0.09615		12571.2	0.09534		13131.4	0.12446		19147	0.15617		21877.7	0.2125
																11015.4	0.09515		12648	0.0946		13176.9	0.12407		19281.4	0.15545		22077.8	0.2118
																11090.3	0.09417		12661.1	0.09447		13271.8	0.12326		19397	0.15484		22277.8	0.21111
																11155	0.09333		12751	0.09362		13366.7	0.12246		19451.4	0.15456		22477.8	0.21042
																11165.2	0.0932		12840.9	0.09278		13381.4	0.12234		19621.4	0.15367		22677.8	0.20973
																11240.1	0.09224		12898	0.09225		13461.6	0.12167		19647	0.15353		22877.9	0.20905
																11315	0.09129		12930.8	0.09195		13556.5	0.12089		19791.4	0.15278		23077.9	0.20837
																11389.9	0.09036		13020.7	0.09113		13631.4	0.12027		19897	0.15223		23277.9	0.20769
																11405	0.09017		13110.7	0.09032		13651.4	0.12011		19961.4	0.1519		23477.9	0.20701
																11464.8	0.08944		13148	0.08998		13746.3	0.11934		20131.4	0.15102		23678	0.20634
																11539.7	0.08853		13200.6	0.08951		13841.2	0.11858		20301.4	0.15015		23878	0.20567
																11614.6	0.08763		13290.5	0.08872		13881.4	0.11825		20471.4	0.14929		24078	0.205
																11655	0.08715		13380.4	0.08794		13936.1	0.11782		20641.4	0.14843		24278	0.20434
																11689.5	0.08674		13398	0.08778		14030.9	0.11707		20811.4	0.14757		24478.1	0.20368
																11764.4	0.08587		13470.3	0.08716		14125.8	0.11633		20981.4	0.14673		24678.1	0.20302
																11839.3	0.08501		13560.2	0.08639		14131.4	0.11629		21151.4	0.14588		24878.1	0.20236
																11905	0.08426		13648	0.08565		14220.7	0.1156		21321.4	0.14504		24900	0.20229
																11914.2	0.08415		13650.2	0.08563		14315.6	0.11487		21491.4	0.14421		25078.1	0.20171
																11989.1	0.08331		13740.1	0.08488		14381.4	0.11437		21661.4	0.14338		25278.2	0.20106
																12064	0.08248		13830	0.08414		14410.5	0.11415		21831.4	0.14255		25478.2	0.20041
																12138.9	0.08166		13898	0.08359		14505.4	0.11343		22001.4	0.14173		25678.2	0.19976
																12155	0.08149		13919.9	0.08341		14600.3	0.11272		22171.3	0.14092		25878.2	0.19911
																12213.8	0.08086		14009.8	0.08268		14631.4	0.11249		22341.3	0.14011		26078.3	0.19847
																12288.7	0.08006		14099.7	0.08196		14695.2	0.11202		22511.3	0.1393		26278.3	0.19783
																12363.6	0.07927		14148	0.08158		14790.1	0.11132		22681.3	0.1385		26478.3	0.19719
																12405	0.07884		14189.6	0.08125		14881.4	0.11066		22851.3	0.13771		26678.3	0.19656
																12438.5	0.07849		14279.6	0.08055		14885	0.11063		23021.3	0.13692		26878.4	0.19592
																12513.4	0.07772		14369.5	0.07986		14979.9	0.10995		23191.3	0.13613		27078.4	0.19529
																12588.3	0.07696		14398	0.07964		15074.8	0.10927		23361.3	0.13535		27278.4	0.19466
																12655	0.07629		14459.4	0.07917		15131.4	0.10887		23531.3	0.13457		27478.4	0.19404
																12663.2	0.07621		14549.3	0.07849		15169.7	0.1086		23701.3	0.1338		27678.5	0.19341
																12738.1	0.07547		14639.2	0.07781		15264.6	0.10793		23871.3	0.13303		27878.5	0.19279
																12813	0.07474		14648	0.07775		15359.5	0.10727		24041.3	0.13226		28078.5	0.19217
																12887.9	0.07401		14729.1	0.07715		15381.4	0.10712		24211.3	0.1315		28278.5	0.19155
																12905	0.07385		14819	0.07649		15454.4	0.10662		24381.3	0.13075		28478.6	0.19094
																12962.8	0.0733		14898	0.07591		15549.3	0.10597		24551.3	0.13		28678.6	0.19032
																13037.7	0.07259		14909	0.07583		15631.4	0.10541		24721.3	0.12925		28878.6	0.18971
																13112.6	0.0719		14998.9	0.07519		15644.2	0.10532		24891.3	0.12851		29078.6	0.1891
																13155	0.07151		15088.8	0.07455		15739.1	0.10468		24897	0.12848		29278.7	0.18849
																13187.5	0.07121		15148	0.07413		15834	0.10405		25061.3	0.12777		29478.7	0.18789
																13262.4	0.07053		15178.7	0.07392		15881.4	0.10373		25231.3	0.12704		29678.7	0.18728
																13337.3	0.06986		15268.6	0.07329		15928.8	0.10342		25401.3	0.12631		29878.7	0.18668
																13405	0.06925		15358.5	0.07267		16023.7	0.10279		25571.2	0.12558		29900	0.18662
																13412.2	0.06919		15398	0.0724		16118.6	0.10217		25741.2	0.12486		30078.8	0.18608
																13487.1	0.06853		15448.5	0.07206		16131.4	0.10209		25911.2	0.12414		30278.8	0.18548
																13562	0.06789		15538.4	0.07145		16213.5	0.10156		26081.2	0.12343		30478.8	0.18489
																13636.9	0.06725		15628.3	0.07085		16308.4	0.10095		26251.2	0.12272		30678.8	0.18429
																13655	0.06709		15648	0.07071		16381.4	0.10048		26421.2	0.12202		30878.9	0.1837
																13711.8	0.06661		15718.2	0.07025		16403.3	0.10034		26591.2	0.12132		31078.9	0.18311
																13786.7	0.06599		15808.1	0.06966		16498.2	0.09974		26761.2	0.12062		31278.9	0.18252
																13861.6	0.06537		15898	0.06908		16593.1	0.09915		26931.2	0.11993		31478.9	0.18194
																13905	0.06501		15898	0.06908		16631.4	0.09891		27101.2	0.11924		31679	0.18135
																13936.5	0.06476		15987.9	0.0685		16688	0.09856		27271.2	0.11855		31879	0.18077
																14011.4	0.06415		16077.9	0.06793		16782.9	0.09797		27441.2	0.11787		32079	0.18019
																14086.3	0.06355		16148	0.06748		16877.8	0.09739		27611.2	0.1172		32279	0.17961
																14155	0.06301		16167.8	0.06736		16881.4	0.09736		27781.2	0.11652		32479.1	0.17904
																14161.2	0.06296		16257.7	0.0668		16972.7	0.09681		27951.2	0.11586		32679.1	0.17846
																14236.1	0.06238		16347.6	0.06624		17067.6	0.09623		28121.2	0.11519		32879.1	0.17789
																14311	0.0618		16398	0.06593		17131.4	0.09585		28291.2	0.11453		33079.1	0.17732
																14385.9	0.06123		16437.5	0.06569		17162.5	0.09567		28461.2	0.11387		33279.2	0.17675
																14405	0.06109		16527.4	0.06514		17257.4	0.0951		28631.2	0.11322		33479.2	0.17618
																14460.8	0.06067		16617.3	0.0646		17352.3	0.09454		28801.2	0.11257		33679.2	0.17562
																14535.7	0.06011		16648	0.06442		17381.4	0.09437		28971.1	0.11192		33879.2	0.17505
																14610.6	0.05956		16707.3	0.06407		17447.2	0.09398		29141.1	0.11128		34079.3	0.17449
																14655	0.05923		16797.2	0.06354		17542.1	0.09343		29311.1	0.11064		34279.3	0.17393
																14685.5	0.05901		16887.1	0.06301		17631.4	0.09291		29481.1	0.11001		34479.3	0.17337
																14760.4	0.05847		16898	0.06295		17637	0.09288		29651.1	0.10937		34679.3	0.17282
																14835.3	0.05794		16977	0.06249		17731.9	0.09233		29821.1	0.10875		34879.4	0.17226
																14905	0.05745		17066.9	0.06198		17826.7	0.09179		29897	0.10847		34900	0.1722
																14910.2	0.05741		17148	0.06152		17881.4	0.09148		29991.1	0.10812		35079.4	0.17171
																14985.1	0.05689		17156.8	0.06147		17921.6	0.09126		30161.1	0.1075		35279.4	0.17116
																15060	0.05637		17246.7	0.06096		18016.5	0.09072		30331.1	0.10689		35479.4	0.17061
																15134.9	0.05586		17336.7	0.06046		18111.4	0.09019		30501.1	0.10627		35679.5	0.17006
																15155	0.05572		17398	0.06012		18131.4	0.09008		30671.1	0.10566		35879.5	0.16952
																15209.8	0.05536		17426.6	0.05996		18206.3	0.08967		30841.1	0.10506		36079.5	0.16897
																15284.7	0.05486		17516.5	0.05947		18301.2	0.08914		31011.1	0.10445		36279.5	0.16843
																15359.6	0.05436		17606.4	0.05898		18381.4	0.08871		31181.1	0.10385		36479.6	0.16789
																15405	0.05406		17648	0.05876		18396.1	0.08863		31351.1	0.10326		36679.6	0.16735
																15434.5	0.05387		17696.3	0.0585		18491	0.08811		31521.1	0.10266		36879.6	0.16681
																15509.4	0.05339		17786.2	0.05802		18585.9	0.0876		31691.1	0.10207		37079.6	0.16628
																15584.3	0.05291		17876.2	0.05755		18631.4	0.08735		31861.1	0.10149		37279.7	0.16575
																15655	0.05246		17898	0.05743		18680.8	0.08709		32031.1	0.10091		37479.7	0.16521
																15659.2	0.05244		17966.1	0.05708		18775.7	0.08659		32201.1	0.10033		37679.7	0.16468
																15734.1	0.05197		18056	0.05661		18870.6	0.08608		32371	0.09975		37879.7	0.16416
																15809	0.05151		18145.9	0.05615		18881.4	0.08603		32541	0.09918		38079.8	0.16363
																15883.9	0.05105		18148	0.05614		18965.5	0.08559		32711	0.09861		38279.8	0.1631
																15905	0.05092		18235.8	0.0557		19060.4	0.08509		32881	0.09804		38479.8	0.16258
																15958.8	0.05059		18325.7	0.05524		19131.4	0.08472		33051	0.09748		38679.8	0.16206
																16033.7	0.05015		18398	0.05488		19155.3	0.0846		33221	0.09692		38879.9	0.16154
																16108.6	0.0497		18415.6	0.05479		19250.2	0.08411		33391	0.09636		39079.9	0.16102
																16155	0.04943		18505.6	0.05435		19345.1	0.08363		33561	0.09581		39279.9	0.1605
																16183.5	0.04926		18595.5	0.05391		19381.4	0.08344		33731	0.09526		39479.9	0.15999
																16258.4	0.04883		18648	0.05365		19440	0.08315		33901	0.09472		39680	0.15948
																16333.3	0.0484		18685.4	0.05347		19534.9	0.08267		34071	0.09417		39880	0.15896
																16405	0.04799		18775.3	0.05304		19629.7	0.08219		34241	0.09363		39900	0.15891
																16408.2	0.04797		18865.2	0.05261		19631.4	0.08219		34411	0.09309		40080	0.15845
																16483.1	0.04755		18898	0.05245		19724.6	0.08172		34581	0.09256		40280	0.15795
																16558	0.04713		18955.1	0.05218		19819.5	0.08125		34751	0.09203		40480.1	0.15744
																16632.9	0.04672		19045	0.05176		19881.4	0.08095		34897	0.09157		40680.1	0.15693
																16655	0.0466		19135	0.05134		19914.4	0.08079		34921	0.0915		40880.1	0.15643
																16707.8	0.04631		19148	0.05128		20009.3	0.08032		35091	0.09097		41080.1	0.15593
																16782.7	0.04591		19224.9	0.05093		20104.2	0.07986		35261	0.09045		41280.2	0.15543
																16857.6	0.04551		19314.8	0.05052		20199.1	0.07941		35431	0.08993		41480.2	0.15493
																16905	0.04526		19398	0.05014		20294	0.07895		35601	0.08942		41680.2	0.15443
																16932.5	0.04511		19404.7	0.05011		20388.9	0.0785		35770.9	0.0889		41880.2	0.15394
																17007.4	0.04472		19494.6	0.04971		20483.8	0.07805		35940.9	0.08839		42080.3	0.15344
																17082.3	0.04433		19584.5	0.04931		20578.7	0.07761		36110.9	0.08789		42280.3	0.15295
																17155	0.04396		19648	0.04903		20673.6	0.07717		36280.9	0.08738		42480.3	0.15246
																17157.2	0.04394		19674.5	0.04891		20768.5	0.07673		36450.9	0.08688		42680.3	0.15197
																17232.1	0.04356		19764.4	0.04852		20863.4	0.07629		36620.9	0.08638		42880.4	0.15149
																17307	0.04319		19854.3	0.04813		20958.3	0.07586		36790.9	0.08589		43080.4	0.151
																17381.9	0.04281		19898	0.04794		21053.2	0.07542		36960.9	0.08539		43280.4	0.15051
																17405	0.0427		19944.2	0.04774		21148.1	0.075		37130.9	0.0849		43480.4	0.15003
																17456.8	0.04245		20034.1	0.04736		21243	0.07457		37300.9	0.08442		43680.5	0.14955
																17531.7	0.04208		20124	0.04698		21337.9	0.07415		37470.9	0.08393		43880.5	0.14907
																17606.6	0.04172		20213.9	0.0466		21432.8	0.07372		37640.9	0.08345		44080.5	0.14859
																17655	0.04148		20303.9	0.04623		21527.6	0.07331		37810.9	0.08297		44280.5	0.14812
																17681.5	0.04136		20393.8	0.04586		21622.5	0.07289		37980.9	0.08249		44480.6	0.14764
																17756.4	0.041		20483.7	0.04549		21717.4	0.07248		38150.9	0.08202		44680.6	0.14717
																17831.3	0.04065		20573.6	0.04512		21812.3	0.07207		38320.9	0.08155		44880.6	0.1467
																17905	0.04031		20663.5	0.04476		21907.2	0.07166		38490.9	0.08108		44900	0.14665
																17906.2	0.0403		20753.4	0.04441		22002.1	0.07125		38660.9	0.08062		45080.6	0.14623
																17981.1	0.03996		20843.3	0.04405		22097	0.07085		38830.9	0.08015		45280.7	0.14576
																18056	0.03962		20933.3	0.0437		22191.9	0.07045		39000.9	0.07969		45480.7	0.14529
																18130.9	0.03928		21023.2	0.04335		22286.8	0.07005		39170.8	0.07924		45680.7	0.14482
																18155	0.03917		21113.1	0.043		22381.7	0.06966		39340.8	0.07878		45880.7	0.14436
																18205.8	0.03894		21203	0.04266		22476.6	0.06926		39510.8	0.07833		46080.8	0.14389
																18280.7	0.03861		21292.9	0.04232		22571.5	0.06887		39680.8	0.07788		46280.8	0.14343
																18355.6	0.03828		21382.8	0.04198		22666.4	0.06848		39850.8	0.07743		46480.8	0.14297
																18405	0.03807		21472.7	0.04165		22761.3	0.0681		39897	0.07731		46680.8	0.14251
																18430.5	0.03796		21562.7	0.04132		22856.2	0.06771		40020.8	0.07699		46880.9	0.14206
																18505.4	0.03764		21652.6	0.04099		22951.1	0.06733		40190.8	0.07655		47080.9	0.1416
																18580.3	0.03732		21742.5	0.04066		23046	0.06695		40360.8	0.07611		47280.9	0.14115
																18655	0.037		21832.4	0.04034		23140.9	0.06658		40530.8	0.07567		47480.9	0.14069
																18655.2	0.037		21922.3	0.04002		23235.8	0.0662		40700.8	0.07524		47681	0.14024
																18730.1	0.03669		22012.2	0.0397		23330.6	0.06583		40870.8	0.0748		47881	0.13979
																18805	0.03638		22102.2	0.03938		23425.5	0.06546		41040.8	0.07437		48081	0.13935
																18879.9	0.03607		22192.1	0.03907		23520.4	0.06509		41210.8	0.07395		48281	0.1389
																18905	0.03597		22282	0.03876		23615.3	0.06472		41380.8	0.07352		48481.1	0.13845
																18954.8	0.03577		22371.9	0.03845		23710.2	0.06436		41550.8	0.0731		48681.1	0.13801
																19029.7	0.03547		22461.8	0.03815		23805.1	0.064		41720.8	0.07268		48881.1	0.13757
																19104.6	0.03517		22551.7	0.03785		23900	0.06364		41890.8	0.07226		49081.1	0.13712
																19155	0.03497		22641.6	0.03755		23994.9	0.06328		42060.8	0.07185		49281.2	0.13668
																19179.5	0.03487		22731.6	0.03725		24089.8	0.06293		42230.8	0.07144		49481.2	0.13625
																19254.4	0.03458		22821.5	0.03695		24184.7	0.06257		42400.8	0.07103		49681.2	0.13581
																19329.3	0.03429		22911.4	0.03666		24279.6	0.06222		42570.7	0.07062		49881.2	0.13537
																19404.2	0.034		23001.3	0.03637		24374.5	0.06187		42740.7	0.07021		49900	0.13533
																19405	0.034		23091.2	0.03608		24469.4	0.06153		42910.7	0.06981		50081.3	0.13494
																19479.1	0.03372		23181.1	0.0358		24564.3	0.06118		43080.7	0.06941		50281.3	0.13451
																19554	0.03343		23271	0.03551		24659.2	0.06084		43250.7	0.06901		50481.3	0.13408
																19628.9	0.03315		23361	0.03523		24754.1	0.0605		43420.7	0.06862		50681.3	0.13365
																19655	0.03306		23450.9	0.03495		24849	0.06016		43590.7	0.06822		50881.4	0.13322
																19703.8	0.03288		23540.8	0.03468		24881.4	0.06004		43760.7	0.06783		51081.4	0.13279
																19778.7	0.0326		23630.7	0.0344		24943.9	0.05982		43930.7	0.06744		51281.4	0.13236
																19853.6	0.03233		23720.6	0.03413		25038.8	0.05949		44100.7	0.06705		51481.4	0.13194
																19905	0.03215		23810.5	0.03386		25133.7	0.05915		44270.7	0.06667		51681.5	0.13152
																19928.5	0.03206		23900.5	0.03359		25228.5	0.05882		44440.7	0.06629		51881.5	0.13109
																20003.4	0.03179		23990.4	0.03333		25323.4	0.05849		44610.7	0.06591		52081.5	0.13067
																20078.3	0.03153		24080.3	0.03307		25418.3	0.05816		44780.7	0.06553		52281.5	0.13025
																20153.2	0.03127		24170.2	0.0328		25513.2	0.05784		44897	0.06527		52481.6	0.12984
																20228.1	0.03101		24260.1	0.03255		25608.1	0.05752		44950.7	0.06515		52681.6	0.12942
																20303	0.03075		24350	0.03229		25703	0.05719		45120.7	0.06478		52881.6	0.129
																20377.9	0.0305		24439.9	0.03203		25797.9	0.05687		45290.7	0.06441		53081.6	0.12859
																20452.8	0.03024		24529.9	0.03178		25892.8	0.05656		45460.7	0.06404		53281.7	0.12818
																20527.7	0.02999		24619.8	0.03153		25987.7	0.05624		45630.7	0.06367		53481.7	0.12777
																20602.6	0.02974		24709.7	0.03128		26082.6	0.05593		45800.7	0.0633		53681.7	0.12736
																20677.5	0.0295		24799.6	0.03104		26177.5	0.05561		45970.6	0.06294		53881.7	0.12695
																20752.4	0.02925		24889.5	0.03079		26272.4	0.0553		46140.6	0.06258		54081.8	0.12654
																20827.3	0.02901		24898	0.03077		26367.3	0.05499		46310.6	0.06222		54281.8	0.12614
																20902.2	0.02877		24979.4	0.03055		26462.2	0.05469		46480.6	0.06186		54481.8	0.12573
																20977.1	0.02854		25069.3	0.03031		26557.1	0.05438		46650.6	0.06151		54681.8	0.12533
																21052	0.0283		25159.3	0.03007		26652	0.05408		46820.6	0.06116		54881.9	0.12493
																21126.9	0.02807		25249.2	0.02983		26746.9	0.05377		46990.6	0.0608		54900	0.12489
																21201.8	0.02784		25339.1	0.0296		26841.8	0.05347		47160.6	0.06046		55081.9	0.12452
																21276.7	0.02761		25429	0.02936		26936.7	0.05318		47330.6	0.06011		55281.9	0.12413
																21351.6	0.02738		25518.9	0.02913		27031.6	0.05288		47500.6	0.05976		55481.9	0.12373
																21426.5	0.02716		25608.8	0.0289		27126.4	0.05258		47670.6	0.05942		55682	0.12333
																21501.4	0.02693		25698.8	0.02868		27221.3	0.05229		47840.6	0.05908		55882	0.12293
																21576.3	0.02671		25788.7	0.02845		27316.2	0.052		48010.6	0.05874		56082	0.12254
																21651.2	0.02649		25878.6	0.02823		27411.1	0.05171		48180.6	0.0584		56282	0.12215
																21726.1	0.02628		25968.5	0.028		27506	0.05142		48350.6	0.05807		56482.1	0.12176
																21801	0.02606		26058.4	0.02778		27600.9	0.05113		48520.6	0.05773		56682.1	0.12137
																21875.9	0.02585		26148.3	0.02756		27695.8	0.05085		48690.6	0.0574		56882.1	0.12098
																21950.8	0.02564		26238.2	0.02735		27790.7	0.05056		48860.6	0.05707		57082.1	0.12059
																22025.7	0.02543		26328.2	0.02713		27885.6	0.05028		49030.6	0.05675		57282.2	0.1202
																22100.6	0.02522		26418.1	0.02692		27980.5	0.05		49200.6	0.05642		57482.2	0.11982
																22175.5	0.02501		26508	0.02671		28075.4	0.04972		49370.5	0.0561		57682.2	0.11943
																22250.4	0.02481		26597.9	0.0265		28170.3	0.04945		49540.5	0.05577		57882.2	0.11905
																22325.3	0.02461		26687.8	0.02629		28265.2	0.04917		49710.5	0.05545		58082.3	0.11867
																22400.2	0.02441		26777.7	0.02608		28360.1	0.0489		49880.5	0.05514		58282.3	0.11829
																22475.1	0.02421		26867.6	0.02588		28455	0.04862		49897	0.05511		58482.3	0.11791
																22550	0.02401		26957.6	0.02567		28549.9	0.04835		50050.5	0.05482		58682.3	0.11753
																22624.9	0.02381		27047.5	0.02547		28644.8	0.04808		50220.5	0.0545		58882.4	0.11715
																22699.8	0.02362		27137.4	0.02527		28739.7	0.04782		50390.5	0.05419		59082.4	0.11678
																22774.7	0.02343		27227.3	0.02507		28834.6	0.04755		50560.5	0.05388		59282.4	0.1164
																22849.6	0.02324		27317.2	0.02488		28929.4	0.04729		50730.5	0.05357		59482.4	0.11603
																22924.5	0.02305		27407.1	0.02468		29024.3	0.04702		50900.5	0.05326		59682.5	0.11566
																22999.4	0.02286		27497	0.02449		29119.2	0.04676		51070.5	0.05296		59882.5	0.11528
																23074.3	0.02268		27587	0.0243		29214.1	0.0465		51240.5	0.05265		59900	0.11525
																23149.2	0.02249		27676.9	0.0241		29309	0.04624		51410.5	0.05235		60082.5	0.11491
																23224.1	0.02231		27766.8	0.02392		29403.9	0.04598		51580.5	0.05205		60282.5	0.11455
																23299	0.02213		27856.7	0.02373		29498.8	0.04573		51750.5	0.05175		60482.6	0.11418
																23373.9	0.02195		27946.6	0.02354		29593.7	0.04547		51920.5	0.05146		60682.6	0.11381
																23448.8	0.02177		28036.5	0.02336		29688.6	0.04522		52090.5	0.05116		60882.6	0.11345
																23523.7	0.0216		28126.5	0.02317		29783.5	0.04497		52260.5	0.05087		61082.6	0.11308
																23598.6	0.02142		28216.4	0.02299		29878.4	0.04472		52430.5	0.05058		61282.7	0.11272
																23673.5	0.02125		28306.3	0.02281		29881.4	0.04471		52600.5	0.05028		61482.7	0.11236
																23748.4	0.02108		28396.2	0.02263		29973.3	0.04447		52770.4	0.05		61682.7	0.112
																23823.3	0.0209		28486.1	0.02245		30068.2	0.04422		52940.4	0.04971		61882.7	0.11164
																23898.2	0.02074		28576	0.02228		30163.1	0.04397		53110.4	0.04942		62082.8	0.11128
																23973.1	0.02057		28665.9	0.0221		30258	0.04373		53280.4	0.04914		62282.8	0.11092
																24048	0.0204		28755.9	0.02193		30352.9	0.04349		53450.4	0.04886		62482.8	0.11057
																24122.9	0.02024		28845.8	0.02176		30447.8	0.04324		53620.4	0.04858		62682.8	0.11021
																24197.8	0.02007		28935.7	0.02159		30542.7	0.043		53790.4	0.0483		62882.9	0.10986
																24272.7	0.01991		29025.6	0.02142		30637.6	0.04277		53960.4	0.04802		63082.9	0.10951
																24347.6	0.01975		29115.5	0.02125		30732.5	0.04253		54130.4	0.04775		63282.9	0.10916
																24422.5	0.01959		29205.4	0.02108		30827.3	0.04229		54300.4	0.04747		63482.9	0.10881
																24497.4	0.01944		29295.3	0.02092		30922.2	0.04206		54470.4	0.0472		63683	0.10846
																24572.3	0.01928		29385.3	0.02075		31017.1	0.04182		54640.4	0.04693		63883	0.10811
																24647.2	0.01912		29475.2	0.02059		31112	0.04159		54810.4	0.04666		64083	0.10776
																24722.1	0.01897		29565.1	0.02043		31206.9	0.04136		54897	0.04652		64283	0.10742
																24797	0.01882		29655	0.02027		31301.8	0.04113		54980.4	0.04639		64483.1	0.10707
																24871.9	0.01867		29744.9	0.02011		31396.7	0.0409		55150.4	0.04613		64683.1	0.10673
																24905	0.0186		29834.8	0.01995		31491.6	0.04067		55320.4	0.04586		64883.1	0.10639
																24946.8	0.01852		29898	0.01984		31586.5	0.04045		55490.4	0.0456		64900	0.10636
																25021.7	0.01837		29924.8	0.0198		31681.4	0.04022		55660.4	0.04534		65083.1	0.10605
																25096.6	0.01822		30014.7	0.01964		31776.3	0.04		55830.4	0.04508		65283.2	0.10571
																25171.5	0.01807		30104.6	0.01949		31871.2	0.03977		56000.4	0.04482		65483.2	0.10537
																25246.4	0.01793		30194.5	0.01934		31966.1	0.03955		56170.3	0.04456		65683.2	0.10503
																25321.3	0.01778		30284.4	0.01918		32061	0.03933		56340.3	0.0443		65883.2	0.10469
																25396.2	0.01764		30374.3	0.01903		32155.9	0.03911		56510.3	0.04405		66083.3	0.10436
																25471.1	0.0175		30464.2	0.01888		32250.8	0.0389		56680.3	0.0438		66283.3	0.10402
																25546	0.01736		30554.2	0.01874		32345.7	0.03868		56850.3	0.04355		66483.3	0.10369
																25620.9	0.01722		30644.1	0.01859		32440.6	0.03847		57020.3	0.0433		66683.3	0.10335
																25695.8	0.01708		30734	0.01844		32535.5	0.03825		57190.3	0.04305		66883.4	0.10302
																25770.7	0.01694		30823.9	0.0183		32630.3	0.03804		57360.3	0.0428		67083.4	0.10269
																25845.6	0.01681		30913.8	0.01816		32725.2	0.03783		57530.3	0.04255		67283.4	0.10236
																25920.5	0.01667		31003.7	0.01801		32820.1	0.03762		57700.3	0.04231		67483.4	0.10203
																25995.4	0.01654		31093.6	0.01787		32915	0.03741		57870.3	0.04207		67683.5	0.10171
																26070.3	0.01641		31183.6	0.01773		33009.9	0.0372		58040.3	0.04183		67883.5	0.10138
																26145.2	0.01628		31273.5	0.01759		33104.8	0.03699		58210.3	0.04159		68083.5	0.10106
																26220.1	0.01615		31363.4	0.01746		33199.7	0.03679		58380.3	0.04135		68283.5	0.10073
																26295	0.01602		31453.3	0.01732		33294.6	0.03658		58550.3	0.04111		68483.6	0.10041
																26369.9	0.01589		31543.2	0.01718		33389.5	0.03638		58720.3	0.04087		68683.6	0.10009
																26444.8	0.01576		31633.1	0.01705		33484.4	0.03618		58890.3	0.04064		68883.6	0.09977
																26519.7	0.01564		31723.1	0.01692		33579.3	0.03598		59060.3	0.04041		69083.6	0.09945
																26594.6	0.01551		31813	0.01678		33674.2	0.03578		59230.3	0.04017		69283.7	0.09913
																26669.5	0.01539		31902.9	0.01665		33769.1	0.03558		59400.3	0.03994		69483.7	0.09881
																26744.4	0.01526		31992.8	0.01652		33864	0.03538		59570.2	0.03971		69683.7	0.09849
																26819.3	0.01514		32082.7	0.01639		33958.9	0.03518		59740.2	0.03949		69883.7	0.09818
																26894.2	0.01502		32172.6	0.01626		34053.8	0.03499		59897	0.03928		69900	0.09815
																26969.1	0.0149		32262.5	0.01614		34148.7	0.03479		59910.2	0.03926		70083.8	0.09786
																27044	0.01478		32352.5	0.01601		34243.6	0.0346		60080.2	0.03903		70283.8	0.09755
																27118.9	0.01466		32442.4	0.01588		34338.5	0.03441		60250.2	0.03881		70483.8	0.09723
																27193.8	0.01455		32532.3	0.01576		34433.4	0.03422		60420.2	0.03859		70683.8	0.09692
																27268.7	0.01443		32622.2	0.01564		34528.2	0.03403		60590.2	0.03837		70883.9	0.09661
																27343.6	0.01432		32712.1	0.01551		34623.1	0.03384		60760.2	0.03815		71083.9	0.0963
																27418.5	0.0142		32802	0.01539		34718	0.03365		60930.2	0.03793		71283.9	0.09599
																27493.4	0.01409		32891.9	0.01527		34812.9	0.03346		61100.2	0.03771		71483.9	0.09568
																27568.3	0.01398		32981.9	0.01515		34881.4	0.03333		61270.2	0.03749		71684	0.09538
																27643.2	0.01387		33071.8	0.01503		34907.8	0.03328		61440.2	0.03728		71884	0.09507
																27718.1	0.01376		33161.7	0.01492		35002.7	0.03309		61610.2	0.03706		72084	0.09477
																27793	0.01365		33251.6	0.0148		35097.6	0.03291		61780.2	0.03685		72284	0.09446
																27867.9	0.01354		33341.5	0.01468		35192.5	0.03273		61950.2	0.03664		72484.1	0.09416
																27942.8	0.01343		33431.4	0.01457		35287.4	0.03254		62120.2	0.03643		72684.1	0.09386
																28017.7	0.01332		33521.3	0.01445		35382.3	0.03236		62290.2	0.03622		72884.1	0.09356
																28092.6	0.01322		33611.3	0.01434		35477.2	0.03218		62460.2	0.03601		73084.1	0.09326
																28167.5	0.01311		33701.2	0.01423		35572.1	0.032		62630.2	0.03581		73284.2	0.09296
																28242.4	0.01301		33791.1	0.01412		35667	0.03183		62800.2	0.0356		73484.2	0.09266
																28317.3	0.0129		33881	0.01401		35761.9	0.03165		62970.1	0.0354		73684.2	0.09236
																28392.2	0.0128		33970.9	0.0139		35856.8	0.03147		63140.1	0.03519		73884.2	0.09207
																28467.1	0.0127		34060.8	0.01379		35951.7	0.0313		63310.1	0.03499		74084.3	0.09177
																28542	0.0126		34150.8	0.01368		36046.6	0.03113		63480.1	0.03479		74284.3	0.09148
																28616.9	0.0125		34240.7	0.01357		36141.5	0.03095		63650.1	0.03459		74484.3	0.09118
																28691.8	0.0124		34330.6	0.01347		36236.4	0.03078		63820.1	0.03439		74684.3	0.09089
																28766.7	0.0123		34420.5	0.01336		36331.2	0.03061		63990.1	0.03419		74884.4	0.0906
																28841.6	0.0122		34510.4	0.01326		36426.1	0.03044		64160.1	0.034		74900	0.09058
																28916.5	0.0121		34600.3	0.01315		36521	0.03027		64330.1	0.0338		75084.4	0.09031
																28991.4	0.01201		34690.2	0.01305		36615.9	0.0301		64500.1	0.03361		75284.4	0.09002
																29066.3	0.01191		34780.2	0.01295		36710.8	0.02994		64670.1	0.03342		75484.4	0.08973
																29141.2	0.01182		34870.1	0.01285		36805.7	0.02977		64840.1	0.03322		75684.5	0.08944
																29216.1	0.01172		34898	0.01282		36900.6	0.0296		64897	0.03316		75884.5	0.08915
																29291	0.01163		34960	0.01275		36995.5	0.02944		65010.1	0.03303		76084.5	0.08887
																29365.9	0.01154		35049.9	0.01265		37090.4	0.02928		65180.1	0.03284		76284.5	0.08858
																29440.8	0.01145		35139.8	0.01255		37185.3	0.02911		65350.1	0.03266		76484.6	0.0883
																29515.7	0.01136		35229.7	0.01245		37280.2	0.02895		65520.1	0.03247		76684.6	0.08802
																29590.6	0.01127		35319.6	0.01235		37375.1	0.02879		65690.1	0.03228		76884.6	0.08773
																29665.5	0.01118		35409.6	0.01226		37470	0.02863		65860.1	0.0321		77084.6	0.08745
																29740.4	0.01109		35499.5	0.01216		37564.9	0.02847		66030.1	0.03191		77284.7	0.08717
																29815.3	0.011		35589.4	0.01206		37659.8	0.02831		66200.1	0.03173		77484.7	0.08689
																29890.2	0.01091		35679.3	0.01197		37754.7	0.02816		66370	0.03155		77684.7	0.08661
																29905	0.0109		35769.2	0.01188		37849.6	0.028		66540	0.03137		77884.7	0.08634
																29965.1	0.01083		35859.1	0.01178		37944.5	0.02784		66710	0.03119		78084.8	0.08606
																30040	0.01074		35949.1	0.01169		38039.4	0.02769		66880	0.03101		78284.8	0.08578
																30114.9	0.01066		36039	0.0116		38134.3	0.02754		67050	0.03083		78484.8	0.08551
																30189.8	0.01057		36128.9	0.01151		38229.1	0.02738		67220	0.03065		78684.8	0.08523
																30264.7	0.01049		36218.8	0.01142		38324	0.02723		67390	0.03048		78884.9	0.08496
																30339.6	0.0104		36308.7	0.01133		38418.9	0.02708		67560	0.0303		79084.9	0.08469
																30414.5	0.01032		36398.6	0.01124		38513.8	0.02693		67730	0.03013		79284.9	0.08442
																30489.4	0.01024		36488.5	0.01115		38608.7	0.02678		67900	0.02995		79484.9	0.08415
																30564.3	0.01016		36578.5	0.01107		38703.6	0.02663		68070	0.02978		79685	0.08388
																30639.2	0.01008		36668.4	0.01098		38798.5	0.02648		68240	0.02961		79885	0.08361
																30714.1	0.01		36758.3	0.01089		38893.4	0.02634		68410	0.02944		79900	0.08359
																30789	0.00992		36848.2	0.01081		38988.3	0.02619		68580	0.02927		80085	0.08334
																30863.9	0.00984		36938.1	0.01072		39083.2	0.02604		68750	0.0291		80285	0.08307
																30938.8	0.00976		37028	0.01064		39178.1	0.0259		68920	0.02894		80485.1	0.0828
																31013.7	0.00969		37117.9	0.01056		39273	0.02576		69090	0.02877		80685.1	0.08254
																31088.6	0.00961		37207.9	0.01047		39367.9	0.02561		69260	0.02861		80885.1	0.08227
																31163.5	0.00953		37297.8	0.01039		39462.8	0.02547		69430	0.02844		81085.1	0.08201
																31238.4	0.00946		37387.7	0.01031		39557.7	0.02533		69600	0.02828		81285.2	0.08175
																31313.3	0.00938		37477.6	0.01023		39652.6	0.02519		69769.9	0.02812		81485.2	0.08148
																31388.2	0.00931		37567.5	0.01015		39747.5	0.02505		69897	0.028		81685.2	0.08122
																31463.1	0.00923		37657.4	0.01007		39842.4	0.02491		69939.9	0.02795		81885.2	0.08096
																31538	0.00916		37747.3	0.00999		39881.4	0.02485		70109.9	0.02779		82085.3	0.0807
																31612.9	0.00909		37837.3	0.00991		39937.3	0.02477		70279.9	0.02763		82285.3	0.08044
																31687.8	0.00902		37927.2	0.00984		40032.2	0.02463		70449.9	0.02748		82485.3	0.08019
																31762.7	0.00895		38017.1	0.00976		40127	0.0245		70619.9	0.02732		82685.3	0.07993
																31837.6	0.00887		38107	0.00968		40221.9	0.02436		70789.9	0.02716		82885.4	0.07967
																31912.5	0.0088		38196.9	0.00961		40316.8	0.02423		70959.9	0.02701		83085.4	0.07942
																31987.4	0.00873		38286.8	0.00953		40411.7	0.02409		71129.9	0.02685		83285.4	0.07916
																32062.3	0.00867		38376.8	0.00946		40506.6	0.02396		71299.9	0.0267		83485.4	0.07891
																32137.2	0.0086		38466.7	0.00938		40601.5	0.02382		71469.9	0.02654		83685.5	0.07866
																32212.1	0.00853		38556.6	0.00931		40696.4	0.02369		71639.9	0.02639		83885.5	0.0784
																32287	0.00846		38646.5	0.00924		40791.3	0.02356		71809.9	0.02624		84085.5	0.07815
																32361.9	0.00839		38736.4	0.00917		40886.2	0.02343		71979.9	0.02609		84285.5	0.0779
																32436.8	0.00833		38826.3	0.00909		40981.1	0.0233		72149.9	0.02594		84485.6	0.07765
																32511.7	0.00826		38916.2	0.00902		41076	0.02317		72319.9	0.02579		84685.6	0.0774
																32586.6	0.0082		39006.2	0.00895		41170.9	0.02304		72489.9	0.02564		84885.6	0.07715
																32661.5	0.00813		39096.1	0.00888		41265.8	0.02291		72659.9	0.0255		84900	0.07714
																32736.4	0.00807		39186	0.00881		41360.7	0.02279		72829.9	0.02535		85085.6	0.07691
																32811.3	0.008		39275.9	0.00874		41455.6	0.02266		72999.9	0.0252		85285.7	0.07666
																32886.2	0.00794		39365.8	0.00867		41550.5	0.02253		73169.8	0.02506		85485.7	0.07641
																32961.1	0.00788		39455.7	0.00861		41645.4	0.02241		73339.8	0.02491		85685.7	0.07617
																33036	0.00782		39545.6	0.00854		41740.3	0.02228		73509.8	0.02477		85885.7	0.07592
																33110.9	0.00775		39635.6	0.00847		41835.2	0.02216		73679.8	0.02463		86085.8	0.07568
																33185.8	0.00769		39725.5	0.00841		41930	0.02204		73849.8	0.02449		86285.8	0.07544
																33260.7	0.00763		39815.4	0.00834		42024.9	0.02192		74019.8	0.02435		86485.8	0.0752
																33335.6	0.00757		39898	0.00828		42119.8	0.02179		74189.8	0.02421		86685.8	0.07495
																33410.5	0.00751		39905.3	0.00828		42214.7	0.02167		74359.8	0.02407		86885.9	0.07471
																33485.4	0.00745		39995.2	0.00821		42309.6	0.02155		74529.8	0.02393		87085.9	0.07447
																33560.3	0.00739		40085.1	0.00815		42404.5	0.02143		74699.8	0.02379		87285.9	0.07424
																33635.2	0.00733		40175.1	0.00808		42499.4	0.02131		74869.8	0.02366		87485.9	0.074
																33710.1	0.00728		40265	0.00802		42594.3	0.0212		74897	0.02364		87686	0.07376
																33785	0.00722		40354.9	0.00796		42689.2	0.02108		75039.8	0.02352		87886	0.07352
																33859.9	0.00716		40444.8	0.00789		42784.1	0.02096		75209.8	0.02339		88086	0.07329
																33934.8	0.00711		40534.7	0.00783		42879	0.02084		75379.8	0.02325		88286	0.07305
																34009.7	0.00705		40624.6	0.00777		42973.9	0.02073		75549.8	0.02312		88486.1	0.07282
																34084.6	0.00699		40714.5	0.00771		43068.8	0.02061		75719.8	0.02299		88686.1	0.07258
																34159.5	0.00694		40804.5	0.00765		43163.7	0.0205		75889.8	0.02285		88886.1	0.07235
																34234.4	0.00688		40894.4	0.00759		43258.6	0.02039		76059.8	0.02272		89086.1	0.07212
																34309.3	0.00683		40984.3	0.00753		43353.5	0.02027		76229.8	0.02259		89286.2	0.07189
																34384.2	0.00678		41074.2	0.00747		43448.4	0.02016		76399.8	0.02246		89486.2	0.07166
																34459.1	0.00672		41164.1	0.00741		43543.3	0.02005		76569.7	0.02233		89686.2	0.07143
																34534	0.00667		41254	0.00736		43638.2	0.01994		76739.7	0.02221		89886.2	0.0712
																34608.9	0.00662		41343.9	0.0073		43733.1	0.01983		76909.7	0.02208		89900	0.07118
																34683.8	0.00656		41433.9	0.00724		43827.9	0.01972		77079.7	0.02195		90086.3	0.07097
																34758.7	0.00651		41523.8	0.00718		43922.8	0.01961		77249.7	0.02183		90286.3	0.07074
																34833.6	0.00646		41613.7	0.00713		44017.7	0.0195		77419.7	0.0217		90486.3	0.07052
																34905	0.00641		41703.6	0.00707		44112.6	0.01939		77589.7	0.02158		90686.3	0.07029
																34908.5	0.00641		41793.5	0.00702		44207.5	0.01928		77759.7	0.02145		90886.4	0.07006
																34983.4	0.00636		41883.4	0.00696		44302.4	0.01917		77929.7	0.02133		91086.4	0.06984
																35058.3	0.00631		41973.4	0.00691		44397.3	0.01907		78099.7	0.02121		91286.4	0.06962
																35133.2	0.00626		42063.3	0.00685		44492.2	0.01896		78269.7	0.02108		91486.4	0.06939
																35208.1	0.00621		42153.2	0.0068		44587.1	0.01886		78439.7	0.02096		91686.5	0.06917
																35283	0.00616		42243.1	0.00675		44682	0.01875		78609.7	0.02084		91886.5	0.06895
																35357.9	0.00611		42333	0.00669		44776.9	0.01865		78779.7	0.02072		92086.5	0.06873
																35432.8	0.00606		42422.9	0.00664		44871.8	0.01854		78949.7	0.0206		92286.5	0.06851
																35507.7	0.00602		42512.8	0.00659		44881.4	0.01853		79119.7	0.02049		92486.6	0.06829
																35582.6	0.00597		42602.8	0.00654		44966.7	0.01844		79289.7	0.02037		92686.6	0.06807
																35657.5	0.00592		42692.7	0.00649		45061.6	0.01834		79459.7	0.02025		92886.6	0.06785
																35732.4	0.00587		42782.6	0.00644		45156.5	0.01824		79629.7	0.02014		93086.6	0.06763
																35807.3	0.00583		42872.5	0.00639		45251.4	0.01814		79799.7	0.02002		93286.7	0.06741
																35882.2	0.00578		42962.4	0.00634		45346.3	0.01804		79897	0.01995		93486.7	0.0672
																35957.1	0.00574		43052.3	0.00629		45441.2	0.01794		79969.6	0.01991		93686.7	0.06698
																36032	0.00569		43142.2	0.00624		45536.1	0.01784		80139.6	0.01979		93886.7	0.06677
																36106.9	0.00565		43232.2	0.00619		45630.9	0.01774		80309.6	0.01968		94086.8	0.06655
																36181.8	0.0056		43322.1	0.00614		45725.8	0.01764		80479.6	0.01956		94286.8	0.06634
																36256.7	0.00556		43412	0.00609		45820.7	0.01754		80649.6	0.01945		94486.8	0.06613
																36331.6	0.00551		43501.9	0.00605		45915.6	0.01744		80819.6	0.01934		94686.8	0.06592
																36406.5	0.00547		43591.8	0.006		46010.5	0.01735		80989.6	0.01923		94886.9	0.0657
																36481.4	0.00543		43681.7	0.00595		46105.4	0.01725		81159.6	0.01912		94900	0.06569
																36556.3	0.00538		43771.6	0.0059		46200.3	0.01715		81329.6	0.01901		95086.9	0.06549
																36631.2	0.00534		43861.6	0.00586		46295.2	0.01706		81499.6	0.0189		95286.9	0.06528
																36706.1	0.0053		43951.5	0.00581		46390.1	0.01696		81669.6	0.01879		95486.9	0.06507
																36781	0.00526		44041.4	0.00577		46485	0.01687		81839.6	0.01868		95687	0.06487
																36855.9	0.00522		44131.3	0.00572		46579.9	0.01678		82009.6	0.01858		95887	0.06466
																36930.8	0.00518		44221.2	0.00568		46674.8	0.01668		82179.6	0.01847		96087	0.06445
																37005.7	0.00513		44311.1	0.00563		46769.7	0.01659		82349.6	0.01836		96287	0.06424
																37080.6	0.00509		44401.1	0.00559		46864.6	0.0165		82519.6	0.01826		96487.1	0.06404
																37155.5	0.00505		44491	0.00554		46959.5	0.01641		82689.6	0.01815		96687.1	0.06383
																37230.4	0.00501		44580.9	0.0055		47054.4	0.01632		82859.6	0.01805		96887.1	0.06363
																37305.3	0.00497		44670.8	0.00546		47149.3	0.01622		83029.6	0.01795		97087.1	0.06342
																37380.2	0.00494		44760.7	0.00542		47244.2	0.01613		83199.6	0.01784		97287.2	0.06322
																37455.1	0.0049		44850.6	0.00537		47339.1	0.01605		83369.5	0.01774		97487.2	0.06302
																37529.9	0.00486		44898	0.00535		47434	0.01596		83539.5	0.01764		97687.2	0.06281
																37604.8	0.00482		44940.5	0.00533		47528.8	0.01587		83709.5	0.01754		97887.2	0.06261
																37679.7	0.00478		45030.5	0.00529		47623.7	0.01578		83879.5	0.01744		98087.3	0.06241
																37754.6	0.00474		45120.4	0.00525		47718.6	0.01569		84049.5	0.01734		98287.3	0.06221
																37829.5	0.00471		45210.3	0.00521		47813.5	0.0156		84219.5	0.01724		98487.3	0.06201
																37904.4	0.00467		45300.2	0.00517		47908.4	0.01552		84389.5	0.01714		98687.3	0.06181
																37979.3	0.00463		45390.1	0.00513		48003.3	0.01543		84559.5	0.01704		98887.4	0.06161
																38054.2	0.0046		45480	0.00509		48098.2	0.01535		84729.5	0.01694		99087.4	0.06142
																38129.1	0.00456		45569.9	0.00505		48193.1	0.01526		84897	0.01685		99287.4	0.06122
																38204	0.00452		45659.9	0.00501		48288	0.01518		84899.5	0.01685		99487.4	0.06102
																38278.9	0.00449		45749.8	0.00497		48382.9	0.01509		85069.5	0.01675		99687.5	0.06083
																38353.8	0.00445		45839.7	0.00493		48477.8	0.01501		85239.5	0.01665		99887.5	0.06063
																38428.7	0.00442		45929.6	0.00489		48572.7	0.01492		85409.5	0.01656		99900	0.06062
																38503.6	0.00438		46019.5	0.00485		48667.6	0.01484		85579.5	0.01646		100088	0.06044
																38578.5	0.00435		46109.4	0.00481		48762.5	0.01476		85749.5	0.01637		100288	0.06024
																38653.4	0.00431		46199.4	0.00478		48857.4	0.01468		85919.5	0.01627		100488	0.06005
																38728.3	0.00428		46289.3	0.00474		48952.3	0.0146		86089.5	0.01618		100688	0.05986
																38803.2	0.00425		46379.2	0.0047		49047.2	0.01452		86259.5	0.01609		100888	0.05967
																38878.1	0.00421		46469.1	0.00467		49142.1	0.01443		86429.5	0.01599		101088	0.05948
																38953	0.00418		46559	0.00463		49237	0.01435		86599.5	0.0159		101288	0.05928
																39027.9	0.00415		46648.9	0.00459		49331.9	0.01427		86769.4	0.01581		101488	0.05909
																39102.8	0.00411		46738.8	0.00456		49426.7	0.0142		86939.4	0.01572		101688	0.0589
																39177.7	0.00408		46828.8	0.00452		49521.6	0.01412		87109.4	0.01563		101888	0.05872
																39252.6	0.00405		46918.7	0.00449		49616.5	0.01404		87279.4	0.01554		102088	0.05853
																39327.5	0.00402		47008.6	0.00445		49711.4	0.01396		87449.4	0.01545		102288	0.05834
																39402.4	0.00399		47098.5	0.00442		49806.3	0.01388		87619.4	0.01536		102488	0.05815
																39477.3	0.00395		47188.4	0.00438		49881.4	0.01382		87789.4	0.01527		102688	0.05797
																39552.2	0.00392		47278.3	0.00435		49901.2	0.01381		87959.4	0.01519		102888	0.05778
																39627.1	0.00389		47368.2	0.00431		49996.1	0.01373		88129.4	0.0151		103088	0.0576
																39702	0.00386		47458.2	0.00428		50091	0.01365		88299.4	0.01501		103288	0.05741
																39776.9	0.00383		47548.1	0.00425		50185.9	0.01358		88469.4	0.01493		103488	0.05723
																39851.8	0.0038		47638	0.00421		50280.8	0.0135		88639.4	0.01484		103688	0.05704
																39905	0.00378		47727.9	0.00418		50375.7	0.01343		88809.4	0.01476		103888	0.05686
																39926.7	0.00377		47817.8	0.00415		50470.6	0.01335		88979.4	0.01467		104088	0.05668
																40001.6	0.00374		47907.7	0.00411		50565.5	0.01328		89149.4	0.01459		104288	0.0565
																40076.5	0.00371		47997.6	0.00408		50660.4	0.0132		89319.4	0.0145		104488	0.05631
																40151.4	0.00368		48087.6	0.00405		50755.3	0.01313		89489.4	0.01442		104688	0.05613
																40226.3	0.00365		48177.5	0.00402		50850.2	0.01306		89659.4	0.01434		104888	0.05595
																40301.2	0.00362		48267.4	0.00399		50945.1	0.01299		89829.4	0.01426		104900	0.05594
																40376.1	0.0036		48357.3	0.00396		51040	0.01291		89897	0.01422		105088	0.05577
																40451	0.00357		48447.2	0.00393		51134.9	0.01284		89999.4	0.01417		105288	0.0556
																40525.9	0.00354		48537.1	0.00389		51229.7	0.01277		90169.3	0.01409		105488	0.05542
																40600.8	0.00351		48627.1	0.00386		51324.6	0.0127		90339.3	0.01401		105688	0.05524
																40675.7	0.00348		48717	0.00383		51419.5	0.01263		90509.3	0.01393		105888	0.05506
																40750.6	0.00346		48806.9	0.0038		51514.4	0.01256		90679.3	0.01385		106088	0.05489
																40825.5	0.00343		48896.8	0.00377		51609.3	0.01249		90849.3	0.01377		106288	0.05471
																40900.4	0.0034		48986.7	0.00374		51704.2	0.01242		91019.3	0.01369		106488	0.05453
																40975.3	0.00338		49076.6	0.00372		51799.1	0.01235		91189.3	0.01361		106688	0.05436
																41050.2	0.00335		49166.5	0.00369		51894	0.01228		91359.3	0.01354		106888	0.05418
																41125.1	0.00332		49256.5	0.00366		51988.9	0.01221		91529.3	0.01346		107088	0.05401
																41200	0.0033		49346.4	0.00363		52083.8	0.01215		91699.3	0.01338		107288	0.05384
																41274.9	0.00327		49436.3	0.0036		52178.7	0.01208		91869.3	0.0133		107488	0.05366
																41349.8	0.00324		49526.2	0.00357		52273.6	0.01201		92039.3	0.01323		107688	0.05349
																41424.7	0.00322		49616.1	0.00354		52368.5	0.01195		92209.3	0.01315		107888	0.05332
																41499.6	0.00319		49706	0.00352		52463.4	0.01188		92379.3	0.01308		108089	0.05315
																41574.5	0.00317		49795.9	0.00349		52558.3	0.01181		92549.3	0.013		108289	0.05298
																41649.4	0.00314		49885.9	0.00346		52653.2	0.01175		92719.3	0.01293		108489	0.05281
																41724.3	0.00312		49898	0.00346		52748.1	0.01168		92889.3	0.01285		108689	0.05264
																41799.2	0.00309		49975.8	0.00343		52843	0.01162		93059.3	0.01278		108889	0.05247
																41874.1	0.00307		50065.7	0.00341		52937.9	0.01155		93229.3	0.01271		109089	0.0523
																41949	0.00305		50155.6	0.00338		53032.8	0.01149		93399.3	0.01263		109289	0.05214
																42023.9	0.00302		50245.5	0.00335		53127.6	0.01142		93569.2	0.01256		109489	0.05197
																42098.8	0.003		50335.4	0.00333		53222.5	0.01136		93739.2	0.01249		109689	0.0518
																42173.7	0.00297		50425.4	0.0033		53317.4	0.0113		93909.2	0.01242		109889	0.05164
																42248.6	0.00295		50515.3	0.00328		53412.3	0.01124		94079.2	0.01234		109900	0.05163
																42323.5	0.00293		50605.2	0.00325		53507.2	0.01117		94249.2	0.01227		110089	0.05147
																42398.4	0.0029		50695.1	0.00323		53602.1	0.01111		94419.2	0.0122		110289	0.0513
																42473.3	0.00288		50785	0.0032		53697	0.01105		94589.2	0.01213		110489	0.05114
																42548.2	0.00286		50874.9	0.00318		53791.9	0.01099		94759.2	0.01206		110689	0.05098
																42623.1	0.00284		50964.8	0.00315		53886.8	0.01093		94897	0.01201		110889	0.05081
																42698	0.00281		51054.8	0.00313		53981.7	0.01087		94929.2	0.01199		111089	0.05065
																42772.9	0.00279		51144.7	0.0031		54076.6	0.01081		95099.2	0.01193		111289	0.05049
																42847.8	0.00277		51234.6	0.00308		54171.5	0.01075		95269.2	0.01186		111489	0.05032
																42922.7	0.00275		51324.5	0.00305		54266.4	0.01069		95439.2	0.01179		111689	0.05016
																42997.6	0.00273		51414.4	0.00303		54361.3	0.01063		95609.2	0.01172		111889	0.05
																43072.5	0.0027		51504.3	0.00301		54456.2	0.01057		95779.2	0.01165		112089	0.04984
																43147.4	0.00268		51594.2	0.00298		54551.1	0.01051		95949.2	0.01159		112289	0.04968
																43222.3	0.00266		51684.2	0.00296		54646	0.01045		96119.2	0.01152		112489	0.04952
																43297.2	0.00264		51774.1	0.00294		54740.9	0.01039		96289.2	0.01145		112689	0.04936
																43372.1	0.00262		51864	0.00291		54835.8	0.01034		96459.2	0.01139		112889	0.04921
																43447	0.0026		51953.9	0.00289		54881.4	0.01031		96629.2	0.01132		113089	0.04905
																43521.9	0.00258		52043.8	0.00287		54930.6	0.01028		96799.2	0.01126		113289	0.04889
																43596.8	0.00256		52133.7	0.00284		55025.5	0.01022		96969.1	0.01119		113489	0.04873
																43671.7	0.00254		52223.7	0.00282		55120.4	0.01016		97139.1	0.01113		113689	0.04858
																43746.6	0.00252		52313.6	0.0028		55215.3	0.01011		97309.1	0.01107		113889	0.04842
																43821.5	0.0025		52403.5	0.00278		55310.2	0.01005		97479.1	0.011		114089	0.04827
																43896.4	0.00248		52493.4	0.00276		55405.1	0.01		97649.1	0.01094		114289	0.04811
																43971.3	0.00246		52583.3	0.00274		55500	0.00994		97819.1	0.01088		114489	0.04796
																44046.2	0.00244		52673.2	0.00271		55594.9	0.00989		97989.1	0.01081		114689	0.0478
																44121.1	0.00242		52763.1	0.00269		55689.8	0.00983		98159.1	0.01075		114889	0.04765
																44196	0.0024		52853.1	0.00267		55784.7	0.00978		98329.1	0.01069		114900	0.04764
																44270.9	0.00238		52943	0.00265		55879.6	0.00972		98499.1	0.01063		115089	0.0475
																44345.8	0.00236		53032.9	0.00263		55974.5	0.00967		98669.1	0.01057		115289	0.04734
																44420.7	0.00235		53122.8	0.00261		56069.4	0.00961		98839.1	0.01051		115489	0.04719
																44495.6	0.00233		53212.7	0.00259		56164.3	0.00956		99009.1	0.01045		115689	0.04704
																44570.5	0.00231		53302.6	0.00257		56259.2	0.00951		99179.1	0.01039		115889	0.04689
																44645.4	0.00229		53392.5	0.00255		56354.1	0.00945		99349.1	0.01033		116090	0.04674
																44720.3	0.00227		53482.5	0.00253		56449	0.0094		99519.1	0.01027		116290	0.04659
																44795.2	0.00226		53572.4	0.00251		56543.9	0.00935		99689.1	0.01021		116490	0.04644
																44870.1	0.00224		53662.3	0.00249		56638.8	0.0093		99859.1	0.01015		116690	0.04629
																44905	0.00223		53752.2	0.00247		56733.7	0.00925		99897	0.01014		116890	0.04614
																44945	0.00222		53842.1	0.00245		56828.5	0.0092		100029	0.01009		117090	0.046
																45019.9	0.0022		53932	0.00243		56923.4	0.00914		100199	0.01003		117290	0.04585
																45094.8	0.00218		54021.9	0.00241		57018.3	0.00909		100369	0.00998		117490	0.0457
																45169.7	0.00217		54111.9	0.00239		57113.2	0.00904		100539	0.00992		117690	0.04555
																45244.6	0.00215		54201.8	0.00237		57208.1	0.00899		100709	0.00986		117890	0.04541
																45319.5	0.00213		54291.7	0.00236		57303	0.00894		100879	0.00981		118090	0.04526
																45394.4	0.00212		54381.6	0.00234		57397.9	0.00889		101049	0.00975		118290	0.04512
																45469.3	0.0021		54471.5	0.00232		57492.8	0.00884		101219	0.00969		118490	0.04497
																45544.2	0.00208		54561.4	0.0023		57587.7	0.00879		101389	0.00964		118690	0.04483
																45619.1	0.00207		54651.4	0.00228		57682.6	0.00875		101559	0.00958		118890	0.04468
																45694	0.00205		54741.3	0.00227		57777.5	0.0087		101729	0.00953		119090	0.04454
																45768.9	0.00203		54831.2	0.00225		57872.4	0.00865		101899	0.00947		119290	0.0444
																45843.8	0.00202		54898	0.00223		57967.3	0.0086		102069	0.00942		119490	0.04426
																45918.7	0.002		54921.1	0.00223		58062.2	0.00855		102239	0.00936		119690	0.04411
																45993.6	0.00199		55011	0.00221		58157.1	0.00851		102409	0.00931		119890	0.04397
																46068.5	0.00197		55100.9	0.0022		58252	0.00846		102579	0.00926		119900	0.04397
																46143.4	0.00196		55190.8	0.00218		58346.9	0.00841		102749	0.0092		120090	0.04383
																46218.3	0.00194		55280.8	0.00216		58441.8	0.00836		102919	0.00915		120290	0.04369
																46293.2	0.00193		55370.7	0.00214		58536.7	0.00832		103089	0.0091		120490	0.04355
																46368.1	0.00191		55460.6	0.00213		58631.6	0.00827		103259	0.00905		120690	0.04341
																46443	0.00189		55550.5	0.00211		58726.4	0.00823		103429	0.00899		120890	0.04327
																46517.9	0.00188		55640.4	0.00209		58821.3	0.00818		103599	0.00894		121090	0.04313
																46592.8	0.00187		55730.3	0.00208		58916.2	0.00814		103769	0.00889		121290	0.04299
																46667.7	0.00185		55820.2	0.00206		59011.1	0.00809		103939	0.00884		121490	0.04286
																46742.6	0.00184		55910.2	0.00205		59106	0.00805		104109	0.00879		121690	0.04272
																46817.5	0.00182		56000.1	0.00203		59200.9	0.008		104279	0.00874		121890	0.04258
																46892.4	0.00181		56090	0.00201		59295.8	0.00796		104449	0.00869		122090	0.04245
																46967.3	0.00179		56179.9	0.002		59390.7	0.00791		104619	0.00864		122290	0.04231
																47042.2	0.00178		56269.8	0.00198		59485.6	0.00787		104789	0.00859		122490	0.04217
																47117.1	0.00176		56359.7	0.00197		59580.5	0.00782		104897	0.00856		122690	0.04204
																47192	0.00175		56449.7	0.00195		59675.4	0.00778		104959	0.00854		122890	0.0419
																47266.9	0.00174		56539.6	0.00194		59770.3	0.00774		105129	0.00849		123090	0.04177
																47341.8	0.00172		56629.5	0.00192		59865.2	0.00769		105299	0.00844		123290	0.04164
																47416.7	0.00171		56719.4	0.00191		59881.4	0.00769		105469	0.00839		123490	0.0415
																47491.6	0.0017		56809.3	0.00189		59960.1	0.00765		105639	0.00835		123690	0.04137
																47566.5	0.00168		56899.2	0.00188		60055	0.00761		105809	0.0083		123890	0.04124
																47641.4	0.00167		56989.1	0.00186		60149.9	0.00757		105979	0.00825		124091	0.0411
																47716.3	0.00166		57079.1	0.00185		60244.8	0.00753		106149	0.0082		124291	0.04097
																47791.2	0.00164		57169	0.00183		60339.7	0.00748		106319	0.00816		124491	0.04084
																47866.1	0.00163		57258.9	0.00182		60434.6	0.00744		106489	0.00811		124691	0.04071
																47941	0.00162		57348.8	0.0018		60529.4	0.0074		106659	0.00806		124891	0.04058
																48015.9	0.00161		57438.7	0.00179		60624.3	0.00736		106829	0.00802		124900	0.04057
																48090.8	0.00159		57528.6	0.00178		60719.2	0.00732		106999	0.00797		125091	0.04045
																48165.7	0.00158		57618.5	0.00176		60814.1	0.00728		107169	0.00792		125291	0.04032
																48240.6	0.00157		57708.5	0.00175		60909	0.00724		107339	0.00788		125491	0.04019
																48315.5	0.00156		57798.4	0.00173		61003.9	0.0072		107509	0.00783		125691	0.04006
																48390.4	0.00154		57888.3	0.00172		61098.8	0.00716		107679	0.00779		125891	0.03993
																48465.3	0.00153		57978.2	0.00171		61193.7	0.00712		107849	0.00774		126091	0.0398
																48540.2	0.00152		58068.1	0.00169		61288.6	0.00708		108019	0.0077		126291	0.03968
																48615.1	0.00151		58158	0.00168		61383.5	0.00704		108189	0.00766		126491	0.03955
																48690	0.00149		58247.9	0.00167		61478.4	0.007		108359	0.00761		126691	0.03942
																48764.9	0.00148		58337.9	0.00165		61573.3	0.00696		108529	0.00757		126891	0.0393
																48839.8	0.00147		58427.8	0.00164		61668.2	0.00692		108699	0.00752		127091	0.03917
																48914.7	0.00146		58517.7	0.00163		61763.1	0.00688		108869	0.00748		127291	0.03904
																48989.6	0.00145		58607.6	0.00162		61858	0.00685		109039	0.00744		127491	0.03892
																49064.5	0.00144		58697.5	0.0016		61952.9	0.00681		109209	0.0074		127691	0.03879
																49139.4	0.00143		58787.4	0.00159		62047.8	0.00677		109379	0.00735		127891	0.03867
																49214.3	0.00141		58877.4	0.00158		62142.7	0.00673		109549	0.00731		128091	0.03855
																49289.2	0.0014		58967.3	0.00157		62237.6	0.00669		109719	0.00727		128291	0.03842
																49364.1	0.00139		59057.2	0.00155		62332.5	0.00666		109889	0.00723		128491	0.0383
																49439	0.00138		59147.1	0.00154		62427.3	0.00662		109897	0.00723		128691	0.03818
																49513.9	0.00137		59237	0.00153		62522.2	0.00658		110059	0.00719		128891	0.03805
																49588.8	0.00136		59326.9	0.00152		62617.1	0.00655		110229	0.00714		129091	0.03793
																49663.7	0.00135		59416.8	0.00151		62712	0.00651		110399	0.0071		129291	0.03781
																49738.6	0.00134		59506.8	0.00149		62806.9	0.00647		110569	0.00706		129491	0.03769
																49813.5	0.00133		59596.7	0.00148		62901.8	0.00644		110739	0.00702		129691	0.03757
																49888.4	0.00132		59686.6	0.00147		62996.7	0.0064		110909	0.00698		129891	0.03745
																49905	0.00131		59776.5	0.00146		63091.6	0.00637		111079	0.00694		129900	0.03744
																49963.3	0.00131		59866.4	0.00145		63186.5	0.00633		111249	0.0069		130091	0.03733
																50038.2	0.0013		59898	0.00144		63281.4	0.0063		111419	0.00686		130291	0.03721
																50113.1	0.00129		59956.3	0.00144		63376.3	0.00626		111589	0.00682		130491	0.03709
																50188	0.00128		60046.2	0.00143		63471.2	0.00623		111759	0.00678		130691	0.03697
																50262.9	0.00127		60136.2	0.00141		63566.1	0.00619		111929	0.00675		130891	0.03685
																50337.8	0.00126		60226.1	0.0014		63661	0.00616		112099	0.00671		131091	0.03673
																50412.7	0.00125		60316	0.00139		63755.9	0.00612		112269	0.00667		131291	0.03661
																50487.6	0.00124		60405.9	0.00138		63850.8	0.00609		112439	0.00663		131491	0.0365
																50562.5	0.00123		60495.8	0.00137		63945.7	0.00606		112609	0.00659		131691	0.03638
																50637.4	0.00122		60585.7	0.00136		64040.6	0.00602		112779	0.00655		131891	0.03626
																50712.3	0.00121		60675.7	0.00135		64135.5	0.00599		112949	0.00652		132092	0.03615
																50787.2	0.0012		60765.6	0.00134		64230.3	0.00596		113119	0.00648		132292	0.03603
																50862.1	0.00119		60855.5	0.00133		64325.2	0.00592		113289	0.00644		132492	0.03592
																50937	0.00118		60945.4	0.00132		64420.1	0.00589		113459	0.0064		132692	0.0358
																51011.9	0.00117		61035.3	0.00131		64515	0.00586		113629	0.00637		132892	0.03568
																51086.8	0.00116		61125.2	0.0013		64609.9	0.00582		113799	0.00633		133092	0.03557
																51161.7	0.00115		61215.1	0.00129		64704.8	0.00579		113969	0.0063		133292	0.03546
																51236.6	0.00114		61305.1	0.00128		64799.7	0.00576		114139	0.00626		133492	0.03534
																51311.5	0.00113		61395	0.00127		64881.4	0.00573		114309	0.00622		133692	0.03523
																51386.4	0.00112		61484.9	0.00126		64894.6	0.00573		114479	0.00619		133892	0.03512
																51461.3	0.00112		61574.8	0.00125		64989.5	0.0057		114649	0.00615		134092	0.035
																51536.2	0.00111		61664.7	0.00124		65084.4	0.00567		114819	0.00612		134292	0.03489
																51611.1	0.0011		61754.6	0.00123		65179.3	0.00563		114897	0.0061		134492	0.03478
																51686	0.00109		61844.5	0.00122		65274.2	0.0056		114989	0.00608		134692	0.03467
																51760.9	0.00108		61934.5	0.00121		65369.1	0.00557		115159	0.00605		134892	0.03456
																51835.8	0.00107		62024.4	0.0012		65464	0.00554		115329	0.00601		134900	0.03455
																51910.7	0.00106		62114.3	0.00119		65558.9	0.00551		115499	0.00598		135092	0.03445
																51985.6	0.00106		62204.2	0.00118		65653.8	0.00548		115669	0.00594		135292	0.03434
																52060.5	0.00105		62294.1	0.00117		65748.7	0.00545		115839	0.00591		135492	0.03423
																52135.4	0.00104		62384	0.00116		65843.6	0.00542		116009	0.00587		135692	0.03412
																52210.3	0.00103		62474	0.00115		65938.5	0.00539		116179	0.00584		135892	0.03401
																52285.2	0.00102		62563.9	0.00114		66033.4	0.00536		116349	0.00581		136092	0.0339
																52360.1	0.00101		62653.8	0.00114		66128.2	0.00533		116519	0.00577		136292	0.03379
																52435	0.00101		62743.7	0.00113		66223.1	0.0053		116689	0.00574		136492	0.03368
																52509.9	0.000998818		62833.6	0.00112		66318	0.00527		116859	0.00571		136692	0.03357
																52584.8	0.000990953		62923.5	0.00111		66412.9	0.00524		117029	0.00568		136892	0.03346
																52659.7	0.00098315		63013.4	0.0011		66507.8	0.00521		117199	0.00564		137092	0.03336
																52734.6	0.000975409		63103.4	0.00109		66602.7	0.00518		117369	0.00561		137292	0.03325
																52809.5	0.000967728		63193.3	0.00108		66697.6	0.00515		117539	0.00558		137492	0.03314
																52884.4	0.000960108		63283.2	0.00107		66792.5	0.00512		117709	0.00555		137692	0.03304
																52959.3	0.000952548		63373.1	0.00107		66887.4	0.0051		117879	0.00551		137892	0.03293
																53034.2	0.000945047		63463	0.00106		66982.3	0.00507		118049	0.00548		138092	0.03283
																53109.1	0.000937605		63552.9	0.00105		67077.2	0.00504		118219	0.00545		138292	0.03272
																53184	0.000930223		63642.8	0.00104		67172.1	0.00501		118389	0.00542		138492	0.03261
																53258.9	0.000922898		63732.8	0.00103		67267	0.00498		118559	0.00539		138692	0.03251
																53333.8	0.000915631		63822.7	0.00103		67361.9	0.00496		118729	0.00536		138892	0.03241
																53408.7	0.000908421		63912.6	0.00102		67456.8	0.00493		118899	0.00533		139092	0.0323
																53483.6	0.000901268		64002.5	0.00101		67551.7	0.0049		119068	0.0053		139292	0.0322
																53558.5	0.000894171		64092.4	0.001		67646.6	0.00487		119238	0.00527		139492	0.0321
																53633.4	0.00088713		64182.3	0.000993508		67741.5	0.00485		119408	0.00524		139692	0.03199
																53708.3	0.000880145		64272.2	0.000985739		67836.4	0.00482		119578	0.00521		139892	0.03189
																53783.2	0.000873214		64362.2	0.00097803		67931.2	0.00479		119748	0.00518		139900	0.03189
																53858.1	0.000866338		64452.1	0.000970382		68026.1	0.00477		119897	0.00515		140093	0.03179
																53933	0.000859517		64542	0.000962793		68121	0.00474		119918	0.00515		140293	0.03169
																54007.9	0.000852749		64631.9	0.000955264		68215.9	0.00471		120088	0.00512		140493	0.03158
																54082.8	0.000846034		64721.8	0.000947793		68310.8	0.00469		120258	0.00509		140693	0.03148
																54157.7	0.000839372		64811.7	0.000940381		68405.7	0.00466		120428	0.00506		140893	0.03138
																54232.6	0.000832763		64898	0.000933325		68500.6	0.00464		120598	0.00503		141093	0.03128
																54307.5	0.000826205		64901.7	0.000933027		68595.5	0.00461		120768	0.005		141293	0.03118
																54382.4	0.0008197		64991.6	0.000925731		68690.4	0.00458		120938	0.00497		141493	0.03108
																54457.3	0.000813245		65081.5	0.000918492		68785.3	0.00456		121108	0.00494		141693	0.03098
																54532.2	0.000806842		65171.4	0.000911309		68880.2	0.00453		121278	0.00491		141893	0.03088
																54607.1	0.000800489		65261.3	0.000904182		68975.1	0.00451		121448	0.00489		142093	0.03078
																54682	0.000794185		65351.2	0.000897111		69070	0.00448		121618	0.00486		142293	0.03068
																54756.9	0.000787932		65441.1	0.000890096		69164.9	0.00446		121788	0.00483		142493	0.03059
																54831.8	0.000781728		65531.1	0.000883135		69259.8	0.00443		121958	0.0048		142693	0.03049
																54905	0.000775714		65621	0.000876229		69354.7	0.00441		122128	0.00478		142893	0.03039
																54906.7	0.000775572		65710.9	0.000869376		69449.6	0.00439		122298	0.00475		143093	0.03029
																54981.6	0.000769465		65800.8	0.000862578		69544.5	0.00436		122468	0.00472		143293	0.03019
																55056.5	0.000763406		65890.7	0.000855832		69639.4	0.00434		122638	0.00469		143493	0.0301
																55131.4	0.000757395		65980.6	0.000849139		69734.3	0.00431		122808	0.00467		143693	0.03
																55206.3	0.000751432		66070.5	0.000842499		69829.1	0.00429		122978	0.00464		143893	0.02991
																55281.2	0.000745515		66160.5	0.00083591		69881.4	0.00428		123148	0.00461		144093	0.02981
																55356.1	0.000739644		66250.4	0.000829373		69924	0.00426		123318	0.00459		144293	0.02971
																55431	0.00073382		66340.3	0.000822888		70018.9	0.00424		123488	0.00456		144493	0.02962
																55505.9	0.000728042		66430.2	0.000816452		70113.8	0.00422		123658	0.00453		144693	0.02952
																55580.8	0.00072231		66520.1	0.000810068		70208.7	0.00419		123828	0.00451		144893	0.02943
																55655.7	0.000716622		66610	0.000803733		70303.6	0.00417		123998	0.00448		144900	0.02943
																55730.6	0.000710979		66700	0.000797447		70398.5	0.00415		124168	0.00446		145093	0.02933
																55805.5	0.000705381		66789.9	0.000791211		70493.4	0.00412		124338	0.00443		145293	0.02924
																55880.4	0.000699827		66879.8	0.000785024		70588.3	0.0041		124508	0.00441		145493	0.02915
																55955.3	0.000694316		66969.7	0.000778885		70683.2	0.00408		124678	0.00438		145693	0.02905
																56030.2	0.000688849		67059.6	0.000772794		70778.1	0.00406		124848	0.00436		145893	0.02896
																56105.1	0.000683425		67149.5	0.00076675		70873	0.00403		124897	0.00435		146093	0.02887
																56180	0.000678044		67239.4	0.000760754		70967.9	0.00401		125018	0.00433		146293	0.02877
																56254.9	0.000672705		67329.4	0.000754805		71062.8	0.00399		125188	0.00431		146493	0.02868
																56329.8	0.000667408		67419.3	0.000748902		71157.7	0.00397		125358	0.00428		146693	0.02859
																56404.7	0.000662153		67509.2	0.000743045		71252.6	0.00394		125528	0.00426		146893	0.0285
																56479.6	0.000656939		67599.1	0.000737235		71347.5	0.00392		125698	0.00423		147093	0.02841
																56554.5	0.000651766		67689	0.000731469		71442.4	0.0039		125868	0.00421		147293	0.02832
																56629.4	0.000646634		67778.9	0.000725749		71537.3	0.00388		126038	0.00418		147493	0.02822
																56704.3	0.000641543		67868.8	0.000720074		71632.2	0.00386		126208	0.00416		147693	0.02813
																56779.2	0.000636491		67958.8	0.000714443		71727	0.00384		126378	0.00414		147893	0.02804
																56854.1	0.00063148		68048.7	0.000708855		71821.9	0.00382		126548	0.00411		148094	0.02795
																56929	0.000626507		68138.6	0.000703312		71916.8	0.00379		126718	0.00409		148294	0.02786
																57003.9	0.000621574		68228.5	0.000697812		72011.7	0.00377		126888	0.00406		148494	0.02777
																57078.8	0.00061668		68318.4	0.000692355		72106.6	0.00375		127058	0.00404		148694	0.02769
																57153.7	0.000611824		68408.3	0.000686941		72201.5	0.00373		127228	0.00402		148894	0.0276
																57228.6	0.000607007		68498.3	0.000681569		72296.4	0.00371		127398	0.00399		149094	0.02751
																57303.5	0.000602227		68588.2	0.000676239		72391.3	0.00369		127568	0.00397		149294	0.02742
																57378.4	0.000597485		68678.1	0.00067095		72486.2	0.00367		127738	0.00395		149494	0.02733
																57453.3	0.000592781		68768	0.000665703		72581.1	0.00365		127908	0.00393		149694	0.02724
																57528.2	0.000588113		68857.9	0.000660497		72676	0.00363		128078	0.0039		149894	0.02716
																57603.1	0.000583482		68947.8	0.000655332		72770.9	0.00361		128248	0.00388		149900	0.02715
																57678	0.000578888		69037.7	0.000650207		72865.8	0.00359		128418	0.00386		150094	0.02707
																57752.9	0.00057433		69127.7	0.000645123		72960.7	0.00357		128588	0.00384		150294	0.02698
																57827.8	0.000569808		69217.6	0.000640078		73055.6	0.00355		128758	0.00382		150494	0.0269
																57902.7	0.000565321		69307.5	0.000635072		73150.5	0.00353		128928	0.00379		150694	0.02681
																57977.6	0.00056087		69397.4	0.000630106		73245.4	0.00351		129098	0.00377		150894	0.02672
																58052.5	0.000556454		69487.3	0.000625178		73340.3	0.00349		129268	0.00375		151094	0.02664
																58127.4	0.000552072		69577.2	0.000620289		73435.2	0.00347		129438	0.00373		151294	0.02655
																58202.3	0.000547725		69667.1	0.000615438		73530	0.00345		129608	0.00371		151494	0.02647
																58277.2	0.000543412		69757.1	0.000610625		73624.9	0.00343		129778	0.00369		151694	0.02638
																58352.1	0.000539134		69847	0.00060585		73719.8	0.00341		129897	0.00367		151894	0.0263
																58427	0.000534888		69898	0.000603157		73814.7	0.00339		129948	0.00366		152094	0.02621
																58501.9	0.000530677		69936.9	0.000601112		73909.6	0.00338		130118	0.00364		152294	0.02613
																58576.8	0.000526498		70026.8	0.000596412		74004.5	0.00336		130288	0.00362		152494	0.02605
																58651.7	0.000522353		70116.7	0.000591747		74099.4	0.00334		130458	0.0036		152694	0.02596
																58726.6	0.00051824		70206.6	0.00058712		74194.3	0.00332		130628	0.00358		152894	0.02588
																58801.5	0.000514159		70296.5	0.000582528		74289.2	0.0033		130798	0.00356		153094	0.0258
																58876.4	0.000510111		70386.5	0.000577973		74384.1	0.00328		130968	0.00354		153294	0.02571
																58951.3	0.000506094		70476.4	0.000573453		74479	0.00326		131138	0.00352		153494	0.02563
																59026.2	0.000502109		70566.3	0.000568969		74573.9	0.00325		131308	0.0035		153694	0.02555
																59101.1	0.000498156		70656.2	0.000564519		74668.8	0.00323		131478	0.00348		153894	0.02547
																59176	0.000494233		70746.1	0.000560105		74763.7	0.00321		131648	0.00346		154094	0.02539
																59250.9	0.000490342		70836	0.000555724		74858.6	0.00319		131818	0.00344		154294	0.0253
																59325.8	0.000486481		70926	0.000551379		74881.4	0.00319		131988	0.00342		154494	0.02522
																59400.7	0.00048265		71015.9	0.000547067		74953.5	0.00318		132158	0.0034		154694	0.02514
																59475.6	0.00047885		71105.8	0.000542788		75048.4	0.00316		132328	0.00338		154894	0.02506
																59550.5	0.000475079		71195.7	0.000538544		75143.3	0.00314		132498	0.00336		154900	0.02506
																59625.4	0.000471339		71285.6	0.000534332		75238.2	0.00312		132668	0.00334		155094	0.02498
																59700.3	0.000467627		71375.5	0.000530154		75333.1	0.00311		132838	0.00332		155294	0.0249
																59775.2	0.000463945		71465.4	0.000526008		75427.9	0.00309		133008	0.0033		155494	0.02482
																59850.1	0.000460292		71555.4	0.000521894		75522.8	0.00307		133178	0.00328		155694	0.02474
																59905	0.000457634		71645.3	0.000517813		75617.7	0.00305		133348	0.00327		155894	0.02466
																59925	0.000456668		71735.2	0.000513763		75712.6	0.00304		133518	0.00325		156095	0.02458
																59999.9	0.000453072		71825.1	0.000509746		75807.5	0.00302		133688	0.00323		156295	0.0245
																60074.8	0.000449505		71915	0.000505759		75902.4	0.003		133858	0.00321		156495	0.02443
																60149.7	0.000445966		72004.9	0.000501804		75997.3	0.00299		134028	0.00319		156695	0.02435
																60224.6	0.000442454		72094.8	0.00049788		76092.2	0.00297		134198	0.00317		156895	0.02427
																60299.5	0.00043897		72184.8	0.000493987		76187.1	0.00295		134368	0.00316		157095	0.02419
																60374.4	0.000435514		72274.7	0.000490123		76282	0.00294		134538	0.00314		157295	0.02411
																60449.3	0.000432085		72364.6	0.000486291		76376.9	0.00292		134708	0.00312		157495	0.02404
																60524.2	0.000428682		72454.5	0.000482488		76471.8	0.0029		134878	0.0031		157695	0.02396
																60599.1	0.000425307		72544.4	0.000478715		76566.7	0.00289		134897	0.0031		157895	0.02388
																60674	0.000421958		72634.3	0.000474971		76661.6	0.00287		135048	0.00308		158095	0.02381
																60748.9	0.000418636		72724.3	0.000471257		76756.5	0.00286		135218	0.00307		158295	0.02373
																60823.8	0.00041534		72814.2	0.000467571		76851.4	0.00284		135388	0.00305		158495	0.02365
																60898.7	0.000412069		72904.1	0.000463915		76946.3	0.00282		135558	0.00303		158695	0.02358
																60973.6	0.000408825		72994	0.000460287		77041.2	0.00281		135728	0.00301		158895	0.0235
																61048.5	0.000405606		73083.9	0.000456687		77136.1	0.00279		135898	0.003		159095	0.02343
																61123.4	0.000402412		73173.8	0.000453116		77230.9	0.00278		136068	0.00298		159295	0.02335
																61198.3	0.000399243		73263.7	0.000449572		77325.8	0.00276		136238	0.00296		159495	0.02328
																61273.2	0.0003961		73353.7	0.000446057		77420.7	0.00275		136408	0.00294		159695	0.0232
																61348.1	0.000392981		73443.6	0.000442568		77515.6	0.00273		136578	0.00293		159895	0.02313
																61423	0.000389887		73533.5	0.000439107		77610.5	0.00272		136748	0.00291		159900	0.02313
																61497.9	0.000386817		73623.4	0.000435674		77705.4	0.0027		136918	0.00289		160095	0.02305
																61572.8	0.000383771		73713.3	0.000432267		77800.3	0.00269		137088	0.00288		160295	0.02298
																61647.7	0.000380749		73803.2	0.000428886		77895.2	0.00267		137258	0.00286		160495	0.02291
																61722.6	0.000377751		73893.1	0.000425532		77990.1	0.00266		137428	0.00284		160695	0.02283
																61797.5	0.000374777		73983.1	0.000422204		78085	0.00264		137598	0.00283		160895	0.02276
																61872.4	0.000371826		74073	0.000418903		78179.9	0.00263		137768	0.00281		161095	0.02269
																61947.3	0.000368898		74162.9	0.000415627		78274.8	0.00261		137938	0.0028		161295	0.02261
																62022.2	0.000365994		74252.8	0.000412376		78369.7	0.0026		138108	0.00278		161495	0.02254
																62097.1	0.000363112		74342.7	0.000409152		78464.6	0.00258		138278	0.00276		161695	0.02247
																62172	0.000360253		74432.6	0.000405952		78559.5	0.00257		138448	0.00275		161895	0.0224
																62246.9	0.000357416		74522.5	0.000402777		78654.4	0.00256		138618	0.00273		162095	0.02232
																62321.8	0.000354602		74612.5	0.000399628		78749.3	0.00254		138788	0.00272		162295	0.02225
																62396.7	0.00035181		74702.4	0.000396502		78844.2	0.00253		138958	0.0027		162495	0.02218
																62471.6	0.00034904		74792.3	0.000393402		78939.1	0.00251		139128	0.00269		162695	0.02211
																62546.5	0.000346292		74882.2	0.000390325		79034	0.0025		139298	0.00267		162895	0.02204
																62621.4	0.000343565		74898	0.000389787		79128.8	0.00249		139468	0.00265		163095	0.02197
																62696.3	0.00034086		74972.1	0.000387273		79223.7	0.00247		139638	0.00264		163295	0.0219
																62771.2	0.000338176		75062	0.000384244		79318.6	0.00246		139808	0.00262		163495	0.02183
																62846.1	0.000335513		75152	0.000381239		79413.5	0.00244		139897	0.00262		163695	0.02176
																62921	0.000332871		75241.9	0.000378258		79508.4	0.00243		139978	0.00261		164900	0.02134
																62995.9	0.00033025		75331.8	0.0003753		79603.3	0.00242		140148	0.00259		169900	0.01969
																63070.8	0.00032765		75421.7	0.000372365		79698.2	0.0024		144897	0.00221		174900	0.01817
																63145.7	0.00032507		75511.6	0.000369453		79793.1	0.00239		149897	0.00186		179900	0.01677
																63220.6	0.000322511		75601.5	0.000366564		79881.4	0.00238		154897	0.00157		184900	0.01548
																64905	0.000269985		79898	0.000251898		84881.4	0.00177		159897	0.00133		189900	0.01428
																69905	0.00015928		84898	0.000162788		89881.4	0.00132		164897	0.00112		194900	0.01318
																74905	9.39689e-05		89898	0.000105201		94881.4	0.000986283		169897	0.000947456		199900	0.01216

## Sheet: Figure_2d
											Fitting temp dependence
Temperature (K)	tau_1 (fs)	amp	amp norm	tau_3 (fs)	amp	amp norm	tau_2 (fs)	amp	amp norm		Fit_temp	Fit_tau2 (fs)
293	453	0.25	0.25304	3200.57	0.48315	0.48902	9475.09	0.25485	0.25794		77	62357.8
240	429	0.37	0.37324	3000.39	0.35155	0.35462	11452.8	0.26977	0.27214		77.8649	61337
180	315	0.48	0.45496	3177.28	0.31711	0.30057	17045.1	0.25793	0.24447		78.0811	61086.2
130	241	0.5	0.44103	2280.09	0.33521	0.29568	29533.2	0.2985	0.26329		78.2973	60837.1
77	216	0.55	0.45103	2971.12	0.3678	0.30162	62258.9	0.30164	0.24736		78.5135	60589.8
											78.7297	60344.1
											78.9459	60100
											79.1622	59857.7
											79.3784	59616.9
											79.5946	59377.8
											79.8108	59140.4
											80.027	58904.5
											80.2432	58670.1
											80.4595	58437.4
											80.6757	58206.2
											80.8919	57976.5
											81.1081	57748.4
											81.3243	57521.7
											81.5405	57296.6
											81.7568	57072.9
											81.973	56850.7
											82.1892	56630
											82.4054	56410.6
											82.6216	56192.8
											82.8378	55976.3
											83.0541	55761.2
											83.2703	55547.5
											83.4865	55335.2
											83.7027	55124.3
											83.9189	54914.7
											84.1351	54706.4
											84.3513	54499.5
											84.5676	54293.9
											84.7838	54089.6
											85	53886.6
											85.2162	53684.8
											85.4324	53484.3
											85.6487	53285.1
											85.8649	53087.2
											86.0811	52890.4
											86.2973	52694.9
											86.5135	52500.6
											86.7297	52307.6
											86.9459	52115.7
											87.1622	51924.9
											87.3784	51735.4
											87.5946	51547
											87.8108	51359.8
											88.027	51173.7
											88.2432	50988.8
											88.4595	50804.9
											88.6757	50622.2
											88.8919	50440.6
											89.1081	50260.1
											89.3243	50080.7
											89.5405	49902.3
											89.7568	49725.1
											89.973	49548.8
											90.1892	49373.7
											90.4054	49199.5
											90.6216	49026.4
											90.8378	48854.4
											91.0541	48683.3
											91.2703	48513.2
											91.4865	48344.2
											91.7027	48176.1
											91.9189	48009
											92.1351	47842.9
											92.3513	47677.8
											92.5676	47513.6
											92.7838	47350.4
											93	47188.1
											93.2162	47026.7
											93.4324	46866.3
											93.6487	46706.8
											93.8649	46548.2
											94.0811	46390.5
											94.2973	46233.7
											94.5135	46077.8
											94.7297	45922.8
											94.9459	45768.7
											95.1622	45615.4
											95.3784	45463
											95.5946	45311.5
											95.8108	45160.8
											96.027	45010.9
											96.2432	44861.9
											96.4595	44713.7
											96.6757	44566.4
											96.8919	44419.8
											97.1081	44274.1
											97.3243	44129.2
											97.5405	43985
											97.7568	43841.7
											97.973	43699.2
											98.1892	43557.4
											98.4054	43416.4
											98.6216	43276.2
											98.8378	43136.7
											99.0541	42998
											99.2703	42860
											99.4865	42722.8
											99.7027	42586.3
											99.9189	42450.6
											100.135	42315.6
											100.351	42181.3
											100.568	42047.7
											100.784	41914.9
											101	41782.7
											101.216	41651.3
											101.432	41520.5
											101.649	41390.4
											101.865	41261.1
											102.081	41132.4
											102.297	41004.3
											102.514	40877
											102.73	40750.3
											102.946	40624.3
											103.162	40498.9
											103.378	40374.2
											103.595	40250.1
											103.811	40126.7
											104.027	40003.9
											104.243	39881.8
											104.459	39760.2
											104.676	39639.3
											104.892	39519.1
											105.108	39399.4
											105.324	39280.3
											105.541	39161.9
											105.757	39044
											105.973	38926.8
											106.189	38810.1
											106.405	38694
											106.622	38578.6
											106.838	38463.7
											107.054	38349.3
											107.27	38235.6
											107.486	38122.4
											107.703	38009.8
											107.919	37897.7
											108.135	37786.2
											108.351	37675.3
											108.568	37564.9
											108.784	37455
											109	37345.7
											109.216	37236.9
											109.432	37128.7
											109.649	37021
											109.865	36913.8
											110.081	36807.1
											110.297	36701
											110.514	36595.3
											110.73	36490.2
											110.946	36385.6
											111.162	36281.5
											111.378	36177.9
											111.595	36074.8
											111.811	35972.2
											112.027	35870.1
											112.243	35768.5
											112.459	35667.4
											112.676	35566.7
											112.892	35466.5
											113.108	35366.8
											113.324	35267.6
											113.541	35168.9
											113.757	35070.6
											113.973	34972.7
											114.189	34875.4
											114.405	34778.5
											114.622	34682
											114.838	34586
											115.054	34490.5
											115.27	34395.4
											115.486	34300.7
											115.703	34206.5
											115.919	34112.7
											116.135	34019.3
											116.351	33926.4
											116.568	33833.9
											116.784	33741.8
											117	33650.2
											117.216	33558.9
											117.432	33468.1
											117.649	33377.7
											117.865	33287.8
											118.081	33198.2
											118.297	33109
											118.514	33020.3
											118.73	32931.9
											118.946	32843.9
											119.162	32756.4
											119.378	32669.2
											119.595	32582.4
											119.811	32496
											120.027	32410
											120.243	32324.4
											120.459	32239.2
											120.676	32154.3
											120.892	32069.8
											121.108	31985.7
											121.324	31902
											121.541	31818.6
											121.757	31735.6
											121.973	31653
											122.189	31570.7
											122.405	31488.8
											122.622	31407.3
											122.838	31326.1
											123.054	31245.3
											123.27	31164.8
											123.486	31084.7
											123.703	31004.9
											123.919	30925.4
											124.135	30846.4
											124.351	30767.6
											124.568	30689.2
											124.784	30611.1
											125	30533.4
											125.216	30456
											125.432	30378.9
											125.649	30302.2
											125.865	30225.7
											126.081	30149.7
											126.297	30073.9
											126.514	29998.4
											126.73	29923.3
											126.946	29848.5
											127.162	29774
											127.378	29699.8
											127.595	29626
											127.811	29552.4
											128.027	29479.2
											128.243	29406.2
											128.459	29333.6
											128.676	29261.3
											128.892	29189.3
											129.108	29117.5
											129.324	29046.1
											129.541	28975
											129.757	28904.1
											129.973	28833.6
											130	28824.8
											130.189	28763.3
											130.405	28693.4
											130.622	28623.7
											130.838	28554.3
											131.054	28485.2
											131.27	28416.4
											131.486	28347.8
											131.703	28279.6
											131.919	28211.6
											132.135	28143.9
											132.351	28076.4
											132.568	28009.3
											132.784	27942.4
											133	27875.8
											133.216	27809.4
											133.432	27743.3
											133.649	27677.5
											133.865	27612
											134.081	27546.7
											134.297	27481.7
											134.514	27416.9
											134.73	27352.4
											134.946	27288.1
											135.162	27224.1
											135.378	27160.4
											135.595	27096.9
											135.811	27033.7
											136.027	26970.7
											136.243	26907.9
											136.459	26845.4
											136.676	26783.2
											136.892	26721.2
											137.108	26659.4
											137.324	26597.9
											137.541	26536.6
											137.757	26475.6
											137.973	26414.8
											138.189	26354.2
											138.405	26293.9
											138.622	26233.8
											138.838	26173.9
											139.054	26114.3
											139.27	26054.9
											139.486	25995.7
											139.703	25936.8
											139.919	25878
											140.135	25819.6
											140.351	25761.3
											140.568	25703.2
											140.784	25645.4
											141	25587.8
											141.216	25530.4
											141.432	25473.3
											141.649	25416.3
											141.865	25359.6
											142.081	25303
											142.297	25246.7
											142.514	25190.6
											142.73	25134.8
											142.946	25079.1
											143.162	25023.6
											143.378	24968.4
											143.595	24913.3
											143.811	24858.5
											144.027	24803.8
											144.243	24749.4
											144.459	24695.2
											144.676	24641.1
											144.892	24587.3
											145.108	24533.7
											145.324	24480.2
											145.541	24427
											145.757	24374
											145.973	24321.1
											146.189	24268.5
											146.405	24216
											146.622	24163.7
											146.838	24111.7
											147.054	24059.8
											147.27	24008.1
											147.486	23956.6
											147.703	23905.3
											147.919	23854.1
											148.135	23803.2
											148.351	23752.4
											148.568	23701.8
											148.784	23651.4
											149	23601.2
											149.216	23551.2
											149.432	23501.3
											149.649	23451.7
											149.865	23402.2
											150.081	23352.9
											150.297	23303.7
											150.514	23254.7
											150.73	23205.9
											150.946	23157.3
											151.162	23108.9
											151.378	23060.6
											151.595	23012.5
											151.811	22964.6
											152.027	22916.8
											152.243	22869.2
											152.459	22821.8
											152.676	22774.5
											152.892	22727.4
											153.108	22680.5
											153.324	22633.7
											153.541	22587.1
											153.757	22540.7
											153.973	22494.4
											154.189	22448.3
											154.405	22402.4
											154.622	22356.6
											154.838	22310.9
											155.054	22265.5
											155.27	22220.1
											155.486	22175
											155.703	22130
											155.919	22085.1
											156.135	22040.4
											156.351	21995.9
											156.568	21951.5
											156.784	21907.3
											157	21863.2
											157.216	21819.2
											157.432	21775.4
											157.649	21731.8
											157.865	21688.3
											158.081	21645
											158.297	21601.8
											158.514	21558.7
											158.73	21515.8
											158.946	21473.1
											159.162	21430.5
											159.378	21388
											159.595	21345.7
											159.811	21303.5
											160.027	21261.5
											160.243	21219.6
											160.459	21177.8
											160.676	21136.2
											160.892	21094.7
											161.108	21053.4
											161.324	21012.1
											161.541	20971.1
											161.757	20930.1
											161.973	20889.4
											162.189	20848.7
											162.405	20808.2
											162.622	20767.8
											162.838	20727.5
											163.054	20687.4
											163.27	20647.4
											163.486	20607.5
											163.703	20567.8
											163.919	20528.2
											164.135	20488.7
											164.351	20449.4
											164.568	20410.2
											164.784	20371.1
											165	20332.1
											165.216	20293.3
											165.432	20254.6
											165.649	20216
											165.865	20177.6
											166.081	20139.2
											166.297	20101
											166.514	20062.9
											166.73	20025
											166.946	19987.1
											167.162	19949.4
											167.378	19911.8
											167.595	19874.4
											167.811	19837
											168.027	19799.8
											168.243	19762.6
											168.459	19725.6
											168.676	19688.8
											168.892	19652
											169.108	19615.4
											169.324	19578.8
											169.541	19542.4
											169.757	19506.1
											169.973	19469.9
											170.189	19433.9
											170.405	19397.9
											170.622	19362.1
											170.838	19326.3
											171.054	19290.7
											171.27	19255.2
											171.486	19219.8
											171.703	19184.5
											171.919	19149.4
											172.135	19114.3
											172.351	19079.3
											172.568	19044.5
											172.784	19009.8
											173	18975.1
											173.216	18940.6
											173.432	18906.2
											173.649	18871.9
											173.865	18837.7
											174.081	18803.6
											174.297	18769.6
											174.514	18735.7
											174.73	18701.9
											174.946	18668.2
											175.162	18634.7
											175.378	18601.2
											175.595	18567.8
											175.811	18534.6
											176.027	18501.4
											176.243	18468.3
											176.459	18435.4
											176.676	18402.5
											176.892	18369.7
											177.108	18337.1
											177.324	18304.5
											177.541	18272
											177.757	18239.7
											177.973	18207.4
											178.189	18175.2
											178.405	18143.1
											178.622	18111.2
											178.838	18079.3
											179.054	18047.5
											179.27	18015.8
											179.486	17984.2
											179.703	17952.7
											179.919	17921.3
											180	17909.5
											180.135	17890
											180.351	17858.7
											180.568	17827.6
											180.784	17796.6
											181	17765.6
											181.216	17734.8
											181.432	17704
											181.649	17673.3
											181.865	17642.8
											182.081	17612.3
											182.297	17581.9
											182.514	17551.6
											182.73	17521.3
											182.946	17491.2
											183.162	17461.2
											183.378	17431.2
											183.595	17401.3
											183.811	17371.5
											184.027	17341.8
											184.243	17312.2
											184.459	17282.7
											184.676	17253.3
											184.892	17223.9
											185.108	17194.7
											185.324	17165.5
											185.541	17136.4
											185.757	17107.4
											185.973	17078.5
											186.189	17049.6
											186.405	17020.8
											186.622	16992.2
											186.838	16963.6
											187.054	16935.1
											187.27	16906.6
											187.486	16878.3
											187.703	16850
											187.919	16821.8
											188.135	16793.7
											188.351	16765.7
											188.568	16737.7
											188.784	16709.9
											189	16682.1
											189.216	16654.4
											189.432	16626.7
											189.649	16599.2
											189.865	16571.7
											190.081	16544.3
											190.297	16517
											190.514	16489.8
											190.73	16462.6
											190.946	16435.5
											191.162	16408.5
											191.378	16381.6
											191.595	16354.7
											191.811	16327.9
											192.027	16301.2
											192.243	16274.6
											192.459	16248
											192.676	16221.5
											192.892	16195.1
											193.108	16168.7
											193.324	16142.5
											193.541	16116.3
											193.757	16090.2
											193.973	16064.1
											194.189	16038.1
											194.405	16012.2
											194.622	15986.4
											194.838	15960.6
											195.054	15934.9
											195.27	15909.3
											195.486	15883.8
											195.703	15858.3
											195.919	15832.9
											196.135	15807.5
											196.351	15782.3
											196.568	15757.1
											196.784	15731.9
											197	15706.9
											197.216	15681.9
											197.432	15656.9
											197.649	15632.1
											197.865	15607.3
											198.081	15582.6
											198.297	15557.9
											198.514	15533.3
											198.73	15508.8
											198.946	15484.3
											199.162	15459.9
											199.378	15435.6
											199.595	15411.3
											199.811	15387.1
											200.027	15363
											200.243	15338.9
											200.459	15314.9
											200.676	15291
											200.892	15267.1
											201.108	15243.3
											201.324	15219.6
											201.541	15195.9
											201.757	15172.3
											201.973	15148.7
											202.189	15125.2
											202.405	15101.8
											202.622	15078.4
											202.838	15055.1
											203.054	15031.8
											203.27	15008.7
											203.486	14985.5
											203.703	14962.5
											203.919	14939.5
											204.135	14916.5
											204.351	14893.6
											204.568	14870.8
											204.784	14848.1
											205	14825.4
											205.216	14802.7
											205.432	14780.1
											205.649	14757.6
											205.865	14735.1
											206.081	14712.7
											206.297	14690.4
											206.514	14668.1
											206.73	14645.9
											206.946	14623.7
											207.162	14601.6
											207.378	14579.5
											207.595	14557.5
											207.811	14535.6
											208.027	14513.7
											208.243	14491.8
											208.459	14470.1
											208.676	14448.3
											208.892	14426.7
											209.108	14405.1
											209.324	14383.5
											209.541	14362
											209.757	14340.6
											209.973	14319.2
											210.189	14297.9
											210.405	14276.6
											210.622	14255.4
											210.838	14234.2
											211.054	14213.1
											211.27	14192
											211.486	14171
											211.703	14150
											211.919	14129.1
											212.135	14108.3
											212.351	14087.5
											212.568	14066.7
											212.784	14046.1
											213	14025.4
											213.216	14004.8
											213.432	13984.3
											213.649	13963.8
											213.865	13943.4
											214.081	13923
											214.297	13902.7
											214.514	13882.4
											214.73	13862.2
											214.946	13842
											215.162	13821.8
											215.378	13801.8
											215.595	13781.7
											215.811	13761.8
											216.027	13741.8
											216.243	13722
											216.459	13702.1
											216.676	13682.4
											216.892	13662.6
											217.108	13642.9
											217.324	13623.3
											217.541	13603.7
											217.757	13584.2
											217.973	13564.7
											218.189	13545.3
											218.405	13525.9
											218.622	13506.5
											218.838	13487.2
											219.054	13468
											219.27	13448.8
											219.486	13429.6
											219.703	13410.5
											219.919	13391.4
											220.135	13372.4
											220.351	13353.5
											220.568	13334.5
											220.784	13315.7
											221	13296.8
											221.216	13278
											221.432	13259.3
											221.649	13240.6
											221.865	13222
											222.081	13203.4
											222.297	13184.8
											222.514	13166.3
											222.73	13147.8
											222.946	13129.4
											223.162	13111
											223.378	13092.7
											223.595	13074.4
											223.811	13056.1
											224.027	13037.9
											224.243	13019.8
											224.459	13001.7
											224.676	12983.6
											224.892	12965.6
											225.108	12947.6
											225.324	12929.6
											225.541	12911.7
											225.757	12893.9
											225.973	12876
											226.189	12858.3
											226.405	12840.5
											226.622	12822.8
											226.838	12805.2
											227.054	12787.6
											227.27	12770
											227.486	12752.5
											227.703	12735
											227.919	12717.6
											228.135	12700.2
											228.351	12682.8
											228.568	12665.5
											228.784	12648.2
											229	12631
											229.216	12613.8
											229.432	12596.6
											229.649	12579.5
											229.865	12562.4
											230.081	12545.4
											230.297	12528.4
											230.514	12511.5
											230.73	12494.5
											230.946	12477.7
											231.162	12460.8
											231.378	12444
											231.595	12427.3
											231.811	12410.5
											232.027	12393.9
											232.243	12377.2
											232.459	12360.6
											232.676	12344
											232.892	12327.5
											233.108	12311
											233.324	12294.6
											233.541	12278.2
											233.757	12261.8
											233.973	12245.4
											234.189	12229.1
											234.405	12212.9
											234.622	12196.6
											234.838	12180.5
											235.054	12164.3
											235.27	12148.2
											235.486	12132.1
											235.703	12116.1
											235.919	12100.1
											236.135	12084.1
											236.351	12068.2
											236.568	12052.3
											236.784	12036.4
											237	12020.6
											237.216	12004.8
											237.432	11989
											237.649	11973.3
											237.865	11957.6
											238.081	11942
											238.297	11926.4
											238.514	11910.8
											238.73	11895.2
											238.946	11879.7
											239.162	11864.3
											239.378	11848.8
											239.595	11833.4
											239.811	11818.1
											240	11804.6
											240.027	11802.7
											240.243	11787.4
											240.459	11772.2
											240.676	11756.9
											240.892	11741.7
											241.108	11726.6
											241.324	11711.4
											241.541	11696.3
											241.757	11681.3
											241.973	11666.3
											242.189	11651.3
											242.405	11636.3
											242.622	11621.4
											242.838	11606.5
											243.054	11591.6
											243.27	11576.8
											243.486	11562
											243.703	11547.2
											243.919	11532.5
											244.135	11517.8
											244.351	11503.1
											244.568	11488.5
											244.784	11473.9
											245	11459.3
											245.216	11444.8
											245.432	11430.3
											245.649	11415.8
											245.865	11401.3
											246.081	11386.9
											246.297	11372.6
											246.514	11358.2
											246.73	11343.9
											246.946	11329.6
											247.162	11315.3
											247.378	11301.1
											247.595	11286.9
											247.811	11272.8
											248.027	11258.6
											248.243	11244.5
											248.459	11230.5
											248.676	11216.4
											248.892	11202.4
											249.108	11188.4
											249.324	11174.5
											249.541	11160.6
											249.757	11146.7
											249.973	11132.8
											250.189	11119
											250.405	11105.2
											250.622	11091.4
											250.838	11077.7
											251.054	11063.9
											251.27	11050.3
											251.486	11036.6
											251.703	11023
											251.919	11009.4
											252.135	10995.8
											252.351	10982.3
											252.568	10968.8
											252.784	10955.3
											253	10941.8
											253.216	10928.4
											253.432	10915
											253.649	10901.7
											253.865	10888.3
											254.081	10875
											254.297	10861.7
											254.514	10848.5
											254.73	10835.2
											254.946	10822.1
											255.162	10808.9
											255.378	10795.7
											255.595	10782.6
											255.811	10769.5
											256.027	10756.5
											256.243	10743.4
											256.459	10730.4
											256.676	10717.5
											256.892	10704.5
											257.108	10691.6
											257.324	10678.7
											257.541	10665.8
											257.757	10653
											257.973	10640.2
											258.189	10627.4
											258.405	10614.6
											258.622	10601.9
											258.838	10589.2
											259.054	10576.5
											259.27	10563.8
											259.486	10551.2
											259.703	10538.6
											259.919	10526
											260.135	10513.5
											260.351	10500.9
											260.568	10488.4
											260.784	10476
											261	10463.5
											261.216	10451.1
											261.432	10438.7
											261.649	10426.3
											261.865	10414
											262.081	10401.6
											262.297	10389.3
											262.514	10377.1
											262.73	10364.8
											262.946	10352.6
											263.162	10340.4
											263.378	10328.2
											263.595	10316.1
											263.811	10304
											264.027	10291.9
											264.243	10279.8
											264.459	10267.8
											264.676	10255.7
											264.892	10243.7
											265.108	10231.8
											265.324	10219.8
											265.541	10207.9
											265.757	10196
											265.973	10184.1
											266.189	10172.2
											266.405	10160.4
											266.622	10148.6
											266.838	10136.8
											267.054	10125.1
											267.27	10113.3
											267.486	10101.6
											267.703	10089.9
											267.919	10078.3
											268.135	10066.6
											268.351	10055
											268.568	10043.4
											268.784	10031.8
											269	10020.3
											269.216	10008.8
											269.432	9997.26
											269.649	9985.78
											269.865	9974.33
											270.081	9962.89
											270.297	9951.48
											270.514	9940.09
											270.73	9928.73
											270.946	9917.38
											271.162	9906.06
											271.378	9894.76
											271.595	9883.49
											271.811	9872.23
											272.027	9861
											272.243	9849.79
											272.459	9838.61
											272.676	9827.44
											272.892	9816.3
											273.108	9805.18
											273.324	9794.08
											273.541	9783
											273.757	9771.94
											273.973	9760.91
											274.189	9749.9
											274.405	9738.91
											274.622	9727.94
											274.838	9716.99
											275.054	9706.06
											275.27	9695.16
											275.486	9684.27
											275.703	9673.41
											275.919	9662.57
											276.135	9651.75
											276.351	9640.95
											276.568	9630.17
											276.784	9619.41
											277	9608.68
											277.216	9597.96
											277.432	9587.26
											277.649	9576.59
											277.865	9565.94
											278.081	9555.3
											278.297	9544.69
											278.514	9534.1
											278.73	9523.53
											278.946	9512.98
											279.162	9502.44
											279.378	9491.93
											279.595	9481.44
											279.811	9470.97
											280.027	9460.52
											280.243	9450.09
											280.459	9439.68
											280.676	9429.29
											280.892	9418.92
											281.108	9408.57
											281.324	9398.24
											281.541	9387.93
											281.757	9377.64
											281.973	9367.37
											282.189	9357.11
											282.405	9346.88
											282.622	9336.67
											282.838	9326.47
											283.054	9316.3
											283.27	9306.14
											283.486	9296.01
											283.703	9285.89
											283.919	9275.79
											284.135	9265.72
											284.351	9255.66
											284.568	9245.62
											284.784	9235.59
											285	9225.59
											285.216	9215.61
											285.432	9205.64
											285.649	9195.7
											285.865	9185.77
											286.081	9175.86
											286.297	9165.97
											286.514	9156.1
											286.73	9146.24
											286.946	9136.41
											287.162	9126.59
											287.378	9116.8
											287.595	9107.02
											287.811	9097.25
											288.027	9087.51
											288.243	9077.79
											288.459	9068.08
											288.676	9058.39
											288.892	9048.72
											289.108	9039.07
											289.324	9029.43
											289.541	9019.82
											289.757	9010.22
											289.973	9000.64
											290.189	8991.07
											290.405	8981.53
											290.622	8972
											290.838	8962.49
											291.054	8952.99
											291.27	8943.52
											291.486	8934.06
											291.703	8924.62
											291.919	8915.2
											292.135	8905.79
											292.351	8896.4
											292.568	8887.03
											292.784	8877.68
											293	8868.34

## Sheet: Figure_3a
0	-200	-180	-160	-140	-120	-100	-80	-60	-40	-20	0	20	40	60	80	100	120	140	160	180	200	220	240	260	280	300	320	340	360	380	400	440	480	520	560	600	640	680	720	760	800	840	880	920	960	1000	1040	1080	1120
2.69147	0.008485	-0.00028	-0.02218	-0.02849	-0.00853	-0.02686	-0.06516	-0.13201	-0.17922	-0.24864	-0.28545	-0.29214	-0.30359	-0.30041	-0.28618	-0.27642	-0.29222	-0.2772	-0.26348	-0.25866	-0.28052	-0.29054	-0.24934	-0.26977	-0.25201	-0.27921	-0.24413	-0.25117	-0.24242	-0.24956	-0.24557	-0.24095	-0.2482	-0.21992	-0.23254	-0.23351	-0.23184	-0.21313	-0.22978	-0.22392	-0.20175	-0.21052	-0.21925	-0.21239	-0.22964	-0.22024	-0.21648	-0.21771	-0.22318
2.68561	0.005595	-0.00988	-0.02403	-0.01497	-0.00691	-0.03034	-0.0831	-0.13968	-0.19947	-0.26961	-0.30155	-0.3065	-0.3138	-0.31068	-0.29547	-0.2939	-0.29656	-0.28324	-0.27096	-0.27438	-0.29595	-0.28367	-0.26415	-0.26904	-0.2667	-0.26513	-0.25373	-0.25363	-0.25087	-0.25633	-0.24012	-0.25035	-0.24719	-0.23503	-0.23115	-0.23463	-0.22795	-0.21277	-0.24263	-0.22245	-0.20875	-0.22042	-0.22159	-0.2149	-0.23646	-0.21546	-0.2226	-0.21378	-0.22494
2.67978	0.002047	-0.01441	-0.02433	-0.01164	-0.01203	-0.04426	-0.10588	-0.15249	-0.2262	-0.28865	-0.30869	-0.31894	-0.32574	-0.31448	-0.29816	-0.30948	-0.29954	-0.2811	-0.27228	-0.2809	-0.30391	-0.26992	-0.27671	-0.26723	-0.28375	-0.26044	-0.25548	-0.25086	-0.25525	-0.25605	-0.22764	-0.24797	-0.23519	-0.24504	-0.22883	-0.24026	-0.23027	-0.21823	-0.24775	-0.21769	-0.2139	-0.22745	-0.22717	-0.21725	-0.24303	-0.21448	-0.22842	-0.21513	-0.24194
2.67397	-0.00336	-0.02804	-0.0269	-0.00602	-0.01575	-0.05328	-0.11489	-0.16478	-0.25353	-0.30318	-0.32123	-0.32869	-0.33205	-0.30863	-0.29871	-0.305	-0.29206	-0.27721	-0.27316	-0.28662	-0.2994	-0.25418	-0.27679	-0.25945	-0.27998	-0.24354	-0.25726	-0.24348	-0.25156	-0.2541	-0.22122	-0.24619	-0.22734	-0.24861	-0.2234	-0.23906	-0.22194	-0.21457	-0.24967	-0.2122	-0.20917	-0.22734	-0.2231	-0.2175	-0.24337	-0.20939	-0.23295	-0.20883	-0.22948
2.66819	-0.01239	-0.02292	-0.01512	-0.00383	-0.01668	-0.0613	-0.11819	-0.17752	-0.25462	-0.29652	-0.30922	-0.31805	-0.31004	-0.29142	-0.28882	-0.28945	-0.27167	-0.26147	-0.25919	-0.2723	-0.2681	-0.24657	-0.25017	-0.24647	-0.25123	-0.23541	-0.23435	-0.23284	-0.23626	-0.22359	-0.21271	-0.22491	-0.20803	-0.22128	-0.20836	-0.21557	-0.20254	-0.19404	-0.22267	-0.19608	-0.19571	-0.20514	-0.20065	-0.2033	-0.21929	-0.19575	-0.2094	-0.2001	-0.20983
2.66244	-0.01332	-0.02028	-0.00548	0.000614	-0.01678	-0.06323	-0.11231	-0.18441	-0.25394	-0.28408	-0.29516	-0.29753	-0.28119	-0.26504	-0.2641	-0.25527	-0.23999	-0.23007	-0.23397	-0.24921	-0.22583	-0.222	-0.21639	-0.2236	-0.21175	-0.20675	-0.20471	-0.20602	-0.206	-0.18551	-0.18974	-0.20296	-0.17499	-0.19035	-0.18347	-0.18755	-0.17724	-0.17781	-0.1918	-0.17232	-0.17497	-0.18082	-0.17791	-0.184	-0.19139	-0.17262	-0.18068	-0.17916	-0.17718
2.6567	-0.01743	-0.01518	0.003012	0.00877	-0.00746	-0.05952	-0.09748	-0.18155	-0.23652	-0.2552	-0.26024	-0.26382	-0.24154	-0.21836	-0.22416	-0.21072	-0.18897	-0.18435	-0.19326	-0.21441	-0.16923	-0.18452	-0.16717	-0.18512	-0.16267	-0.16164	-0.15657	-0.16132	-0.15868	-0.13042	-0.15402	-0.15443	-0.13555	-0.14678	-0.14485	-0.14626	-0.1352	-0.14773	-0.1511	-0.13278	-0.13914	-0.14677	-0.13981	-0.14844	-0.14809	-0.13822	-0.13872	-0.14198	-0.13477
2.651	-0.01662	-0.00737	0.009575	0.008157	-0.01327	-0.05205	-0.09075	-0.16282	-0.20871	-0.21477	-0.2166	-0.20384	-0.17958	-0.16921	-0.17095	-0.14955	-0.13426	-0.13111	-0.14932	-0.15093	-0.12144	-0.12816	-0.12092	-0.12702	-0.10841	-0.11002	-0.10801	-0.11069	-0.10336	-0.08989	-0.10465	-0.10549	-0.08803	-0.09395	-0.09641	-0.0956	-0.08383	-0.10068	-0.09821	-0.0844	-0.09026	-0.09607	-0.09221	-0.10719	-0.09857	-0.09983	-0.09652	-0.10335	-0.08968
2.64531	-0.01828	-0.00477	0.008984	0.006897	-0.01402	-0.04089	-0.08513	-0.13751	-0.16683	-0.16951	-0.1611	-0.14494	-0.1209	-0.10911	-0.10098	-0.08405	-0.07165	-0.07466	-0.08688	-0.07212	-0.06293	-0.06175	-0.06345	-0.05935	-0.05238	-0.04988	-0.04979	-0.05471	-0.04005	-0.03744	-0.04612	-0.04261	-0.04157	-0.03568	-0.04149	-0.0357	-0.02737	-0.05234	-0.04024	-0.03478	-0.04305	-0.04542	-0.04123	-0.05851	-0.04557	-0.0537	-0.04002	-0.05231	-0.032
2.63965	-0.01413	0.003722	0.016537	0.010804	-0.01225	-0.01987	-0.06702	-0.10264	-0.11198	-0.10764	-0.093	-0.06129	-0.03528	-0.02889	-0.01608	-0.00033	0.010209	0.00482	-0.01329	0.017786	0.010367	0.021447	0.013175	0.02326	0.024673	0.026001	0.027533	0.030058	0.044875	0.032743	0.028898	0.036839	0.026669	0.040953	0.029144	0.036028	0.041148	0.013295	0.030653	0.037029	0.025645	0.024444	0.031336	0.006677	0.029506	0.015292	0.025839	0.009239	0.037643
2.63402	-0.01253	0.007306	0.013486	0.012072	-0.00451	-0.00811	-0.0423	-0.06392	-0.05243	-0.03559	-0.0138	0.025215	0.051753	0.05841	0.073926	0.088239	0.096341	0.083968	0.069661	0.10626	0.093317	0.104472	0.093758	0.11256	0.106662	0.109425	0.111549	0.108514	0.124638	0.109155	0.106482	0.116222	0.104292	0.115571	0.103783	0.109025	0.118619	0.089021	0.108534	0.103887	0.090265	0.091219	0.098826	0.07398	0.097406	0.084908	0.095327	0.080661	0.104558
2.62841	-0.0021	0.012517	0.020437	0.018838	0.016756	0.01672	-0.00243	-0.00054	0.018701	0.046945	0.08667	0.129225	0.154244	0.163746	0.178716	0.190714	0.190661	0.179155	0.183139	0.201286	0.197104	0.20053	0.198121	0.208206	0.205913	0.208474	0.206841	0.21226	0.216764	0.202296	0.198879	0.210556	0.198517	0.204529	0.196212	0.200926	0.200712	0.180349	0.196025	0.191907	0.182346	0.179157	0.183496	0.166757	0.183232	0.173282	0.180943	0.170052	0.190337
2.62282	-0.00095	0.010367	0.019415	0.016912	0.025667	0.027024	0.031998	0.05505	0.089226	0.132338	0.183502	0.228172	0.251269	0.264154	0.277711	0.286542	0.280796	0.264447	0.282294	0.284724	0.28753	0.287641	0.292873	0.296474	0.298945	0.298352	0.296541	0.30416	0.297962	0.293092	0.28941	0.298934	0.284298	0.286613	0.281222	0.287744	0.280454	0.26472	0.27769	0.271519	0.261514	0.264189	0.259601	0.248945	0.257533	0.255914	0.256523	0.250668	0.263973
2.61726	0.004031	0.012911	0.019693	0.021527	0.042424	0.051591	0.072392	0.113866	0.164495	0.219436	0.283591	0.332757	0.348526	0.365298	0.380734	0.383256	0.374824	0.358378	0.389149	0.377952	0.39072	0.379103	0.39151	0.389853	0.393159	0.39102	0.386388	0.403642	0.389891	0.384794	0.378458	0.390105	0.376159	0.37474	0.370384	0.373158	0.362152	0.354958	0.361648	0.354982	0.348202	0.348925	0.343333	0.338056	0.340369	0.338458	0.336921	0.339036	0.344743
2.61172	0.008744	0.013077	0.017506	0.025783	0.053709	0.068398	0.111295	0.171402	0.236453	0.306127	0.377696	0.425384	0.443049	0.463667	0.474785	0.473743	0.461082	0.455049	0.47427	0.46685	0.477882	0.472789	0.483985	0.482716	0.481486	0.479756	0.4808	0.485519	0.47468	0.469204	0.468963	0.473024	0.460256	0.458411	0.455476	0.455217	0.439858	0.436034	0.442227	0.435504	0.428955	0.428614	0.419098	0.421699	0.42199	0.422759	0.415607	0.421291	0.420159
2.60621	0.012566	0.017744	0.020326	0.034161	0.061192	0.0959	0.15295	0.225358	0.305073	0.390103	0.464733	0.510223	0.533073	0.548199	0.555578	0.552331	0.538799	0.541158	0.551662	0.552823	0.556882	0.557816	0.565263	0.565113	0.563405	0.56095	0.565066	0.566335	0.557157	0.552424	0.552118	0.547009	0.542698	0.533898	0.532869	0.535312	0.520741	0.520292	0.519309	0.512402	0.506697	0.506536	0.497676	0.501637	0.498	0.498245	0.488625	0.49807	0.49576
2.60071	0.008002	0.012307	0.01496	0.03354	0.063842	0.10905	0.179828	0.265992	0.354085	0.447215	0.529796	0.576385	0.596872	0.611393	0.615818	0.608399	0.593097	0.606298	0.609516	0.614927	0.615046	0.622313	0.622615	0.62356	0.62407	0.619109	0.624584	0.620978	0.613418	0.60833	0.611496	0.602168	0.599718	0.593176	0.591125	0.59196	0.569616	0.577042	0.576561	0.565883	0.563737	0.563117	0.548092	0.557548	0.552703	0.559248	0.544485	0.55503	0.545761
2.59524	0.010203	0.013438	0.015378	0.040989	0.064535	0.120395	0.201105	0.296693	0.396748	0.49963	0.583283	0.624316	0.652197	0.661559	0.663891	0.649317	0.633291	0.659152	0.652554	0.66644	0.654546	0.671398	0.667227	0.669096	0.668667	0.664893	0.672912	0.665488	0.657825	0.651933	0.658903	0.646173	0.643812	0.638661	0.637191	0.640378	0.614267	0.622979	0.622301	0.613535	0.608471	0.611626	0.595482	0.605585	0.597001	0.605978	0.590381	0.602444	0.595298
2.5898	0.004987	0.009138	0.01247	0.029783	0.05819	0.122173	0.2094	0.311238	0.420215	0.528027	0.608515	0.649375	0.672304	0.685254	0.685206	0.669638	0.660582	0.677868	0.671414	0.684974	0.679722	0.689763	0.689306	0.69226	0.69281	0.694084	0.697056	0.68691	0.679655	0.679039	0.682653	0.671073	0.672506	0.661178	0.664083	0.663214	0.644318	0.653027	0.648663	0.637862	0.632361	0.633741	0.623047	0.63377	0.621255	0.629796	0.620741	0.629885	0.614603
2.58437	0.012774	0.01246	0.018463	0.035824	0.066801	0.131026	0.221207	0.326875	0.439103	0.547731	0.624978	0.664549	0.687182	0.697057	0.692108	0.677387	0.678574	0.687348	0.68851	0.69277	0.697147	0.706276	0.706324	0.708507	0.706555	0.709367	0.712407	0.706834	0.699551	0.697656	0.700908	0.689453	0.690861	0.684222	0.68006	0.678989	0.666057	0.669573	0.665657	0.658433	0.657265	0.654178	0.643485	0.648589	0.647768	0.649727	0.643594	0.648531	0.638765
2.57897	0.012915	0.009092	0.017048	0.02973	0.061836	0.125257	0.216344	0.325169	0.439617	0.545055	0.615468	0.65659	0.676716	0.684842	0.675617	0.659581	0.668932	0.672236	0.681057	0.680901	0.68754	0.692562	0.699056	0.698241	0.695808	0.700398	0.70103	0.693497	0.690415	0.693948	0.693075	0.683057	0.684637	0.679165	0.67829	0.671931	0.661287	0.662933	0.661115	0.655911	0.649417	0.645782	0.645239	0.646534	0.646288	0.645383	0.641275	0.644819	0.638026
2.57359	0.009891	0.007479	0.011791	0.018911	0.051938	0.111196	0.201101	0.306347	0.423652	0.529008	0.590698	0.632548	0.6495	0.652023	0.640413	0.627218	0.641013	0.637153	0.648635	0.647323	0.663149	0.660629	0.669726	0.668513	0.67081	0.675993	0.669822	0.666308	0.662213	0.665723	0.669568	0.657558	0.655005	0.652735	0.653713	0.64828	0.642498	0.642786	0.637854	0.633474	0.632576	0.62659	0.623269	0.625108	0.625684	0.624229	0.622962	0.622164	0.616904
2.56824	0.006018	0.004708	0.00876	0.0146	0.043351	0.100297	0.184445	0.285488	0.396435	0.493172	0.555377	0.592398	0.607779	0.604211	0.591632	0.582752	0.595502	0.592625	0.604097	0.605539	0.619321	0.622619	0.62985	0.625535	0.629092	0.633132	0.628285	0.623716	0.624563	0.627097	0.630137	0.623467	0.62139	0.617335	0.618479	0.612632	0.608434	0.608412	0.603701	0.601234	0.598636	0.592846	0.593446	0.593772	0.595532	0.592343	0.592209	0.590109	0.585964
2.5629	0.006868	0.006596	0.00788	0.010321	0.034863	0.086556	0.162852	0.258102	0.361496	0.448482	0.506596	0.540413	0.551941	0.545012	0.531893	0.530379	0.537099	0.542609	0.547081	0.550212	0.562979	0.566588	0.572539	0.571229	0.575953	0.578561	0.574511	0.572973	0.575574	0.578765	0.576623	0.576114	0.574297	0.570169	0.570689	0.56304	0.562521	0.56253	0.557938	0.556194	0.556352	0.552195	0.552405	0.552215	0.554158	0.549983	0.553427	0.547824	0.543348
2.55759	0.005024	0.004507	0.003239	0.006523	0.025972	0.06943	0.135434	0.222335	0.319801	0.398647	0.447587	0.474407	0.483525	0.47761	0.465922	0.467975	0.47036	0.476701	0.480796	0.49058	0.497651	0.503336	0.504515	0.508381	0.513983	0.512779	0.511531	0.510784	0.511942	0.515468	0.51394	0.515306	0.512727	0.514022	0.515352	0.505023	0.507052	0.506748	0.501952	0.501407	0.500068	0.496036	0.498198	0.499825	0.499127	0.494733	0.50093	0.495102	0.493318
2.5523	0.003733	0.005284	0.001155	0.000263	0.017061	0.052208	0.110018	0.18966	0.27628	0.345207	0.390027	0.411362	0.415986	0.4049	0.398875	0.400419	0.400579	0.408434	0.404476	0.422086	0.423338	0.431382	0.432857	0.439386	0.446041	0.444654	0.442472	0.441315	0.444036	0.447446	0.445449	0.446971	0.44643	0.443531	0.450701	0.440785	0.444914	0.445598	0.44256	0.442567	0.437907	0.433795	0.436125	0.439244	0.442025	0.435198	0.443126	0.438753	0.432974
2.54703	0.006262	0.004225	-0.0018	-0.00285	0.00416	0.032295	0.081046	0.152255	0.226203	0.286037	0.324635	0.337548	0.339406	0.329376	0.323926	0.331835	0.329355	0.333299	0.331586	0.347405	0.347425	0.358032	0.359473	0.367814	0.369345	0.365223	0.36408	0.368515	0.371706	0.374971	0.370166	0.372348	0.373457	0.374732	0.380959	0.371806	0.377264	0.374879	0.376044	0.377462	0.374254	0.370237	0.373146	0.370092	0.374667	0.374835	0.374102	0.372993	0.372171
2.54178	0.003865	0.002565	-0.00203	-0.00551	0.001005	0.021743	0.057679	0.11714	0.177195	0.224495	0.256196	0.269732	0.265829	0.254308	0.252427	0.254874	0.253545	0.256379	0.258413	0.272142	0.275708	0.282089	0.28471	0.290907	0.292481	0.291326	0.291633	0.29257	0.301594	0.302411	0.299763	0.304285	0.301418	0.304054	0.305123	0.301772	0.304456	0.302909	0.305327	0.306562	0.303249	0.303958	0.306857	0.305832	0.30872	0.308416	0.311665	0.304668	0.304932
2.53656	0.002538	0.003112	-0.00406	-0.00823	-0.00597	0.005959	0.036659	0.082903	0.131699	0.170878	0.19164	0.196538	0.190897	0.184162	0.181089	0.177486	0.177885	0.179388	0.187052	0.195277	0.199407	0.202759	0.205057	0.211475	0.214581	0.215722	0.218802	0.220963	0.224417	0.225589	0.225097	0.227703	0.227291	0.230308	0.234564	0.230676	0.235018	0.233721	0.234998	0.238106	0.236498	0.234291	0.237059	0.237612	0.238652	0.23994	0.242156	0.240126	0.239458
2.53136	0.003696	0.000106	-0.00332	-0.00649	-0.01059	-0.00554	0.01748	0.050761	0.086982	0.115875	0.130321	0.129865	0.120651	0.11653	0.1136	0.108376	0.10976	0.106559	0.116266	0.120183	0.125239	0.130475	0.13614	0.140615	0.141692	0.142864	0.143089	0.14696	0.152652	0.151771	0.153181	0.157264	0.158739	0.163241	0.165394	0.165232	0.168533	0.169015	0.170905	0.170822	0.169193	0.170878	0.17336	0.175208	0.177073	0.176426	0.178422	0.175552	0.174992
2.52617	0.007056	0.002714	-0.00201	-0.00847	-0.0149	-0.01588	-0.00207	0.022773	0.048016	0.067811	0.072962	0.067181	0.058379	0.052528	0.047405	0.043785	0.041065	0.037952	0.048593	0.052632	0.055129	0.056269	0.064912	0.065553	0.068367	0.071027	0.072687	0.077104	0.083691	0.080482	0.083708	0.089304	0.090194	0.092458	0.096216	0.099242	0.102657	0.1027	0.104548	0.106109	0.106368	0.10786	0.110739	0.112634	0.112055	0.113114	0.113036	0.110823	0.111478
2.52101	0.00377	0.000973	-0.00555	-0.01185	-0.01494	-0.02413	-0.01975	-0.00602	0.007531	0.016659	0.015429	0.005289	-0.00293	-0.00969	-0.01544	-0.02196	-0.02321	-0.02622	-0.01916	-0.01729	-0.00895	-0.00801	-0.00345	0.001227	0.00116	0.005295	0.007725	0.01582	0.016932	0.013776	0.018161	0.021426	0.022779	0.028783	0.030941	0.03475	0.04017	0.041356	0.043832	0.045466	0.044407	0.046889	0.05137	0.050976	0.051416	0.056098	0.056976	0.05567	0.056119
2.51587	0.002039	-0.00081	-0.00497	-0.01164	-0.02197	-0.02995	-0.0338	-0.03358	-0.03019	-0.032	-0.03738	-0.04742	-0.06036	-0.06822	-0.07896	-0.0854	-0.08694	-0.08721	-0.08132	-0.08035	-0.07636	-0.07276	-0.06759	-0.0638	-0.06163	-0.06029	-0.05833	-0.05098	-0.04863	-0.04829	-0.04424	-0.04129	-0.04059	-0.03442	-0.031	-0.02531	-0.02236	-0.01942	-0.0174	-0.01484	-0.01155	-0.00929	-0.00821	-0.00786	-0.00596	-0.0044	-0.0032	-0.00365	4.89e-05
2.51076	0.004704	0.003052	-0.00224	-0.01046	-0.02085	-0.03226	-0.04295	-0.05371	-0.05946	-0.06675	-0.07947	-0.09601	-0.109	-0.11977	-0.1307	-0.13819	-0.14346	-0.14207	-0.13919	-0.13664	-0.13293	-0.1276	-0.1213	-0.11843	-0.117	-0.11678	-0.11426	-0.10906	-0.10712	-0.10386	-0.09785	-0.0943	-0.09248	-0.08679	-0.08386	-0.07685	-0.07527	-0.07158	-0.06915	-0.0668	-0.0643	-0.06081	-0.05895	-0.05631	-0.05591	-0.05426	-0.05095	-0.05178	-0.04977
2.50566	0.003637	-0.00052	-0.00251	-0.00911	-0.01954	-0.03619	-0.05512	-0.07233	-0.08698	-0.10275	-0.12309	-0.14137	-0.15692	-0.17101	-0.18037	-0.18967	-0.19723	-0.19193	-0.19156	-0.18984	-0.18571	-0.18079	-0.17753	-0.17722	-0.17295	-0.17237	-0.16775	-0.16327	-0.16248	-0.15812	-0.15247	-0.15022	-0.14549	-0.13797	-0.13539	-0.12972	-0.12605	-0.12242	-0.11731	-0.11584	-0.114	-0.11198	-0.10765	-0.10854	-0.10503	-0.10263	-0.10336	-0.09973	-0.09755
2.50058	0.003001	0.001225	-0.00251	-0.00855	-0.02301	-0.03872	-0.06462	-0.08873	-0.11309	-0.13774	-0.16158	-0.18795	-0.20207	-0.22094	-0.22952	-0.23914	-0.24718	-0.24265	-0.24409	-0.24498	-0.23567	-0.23314	-0.23155	-0.23024	-0.22378	-0.22411	-0.22088	-0.21441	-0.21251	-0.20854	-0.20454	-0.20012	-0.20053	-0.19007	-0.18387	-0.17868	-0.17536	-0.17092	-0.16579	-0.16523	-0.16013	-0.15934	-0.15759	-0.15521	-0.15023	-0.14784	-0.14838	-0.14592	-0.14427
2.49552	0.005126	0.003416	-0.00044	-0.00833	-0.02093	-0.04243	-0.07095	-0.10507	-0.13515	-0.16644	-0.19371	-0.22356	-0.24577	-0.25921	-0.27192	-0.28218	-0.28465	-0.28411	-0.28693	-0.28525	-0.28391	-0.28276	-0.27685	-0.27504	-0.27207	-0.27143	-0.26543	-0.26033	-0.25703	-0.25189	-0.2475	-0.24575	-0.24642	-0.23561	-0.23063	-0.22335	-0.22206	-0.21443	-0.20948	-0.20621	-0.20398	-0.20339	-0.20045	-0.19575	-0.19387	-0.19172	-0.18966	-0.18867	-0.18604
2.49049	0.000172	0.000549	-0.00298	-0.00989	-0.02415	-0.04766	-0.08033	-0.11539	-0.15391	-0.1929	-0.22873	-0.26032	-0.28626	-0.29962	-0.31342	-0.32474	-0.32823	-0.33011	-0.33125	-0.32792	-0.32789	-0.32549	-0.32045	-0.31673	-0.31638	-0.31649	-0.31027	-0.30459	-0.30032	-0.29634	-0.29378	-0.29225	-0.28631	-0.2801	-0.27519	-0.26759	-0.26288	-0.25521	-0.25309	-0.25039	-0.24538	-0.24499	-0.24049	-0.23891	-0.23363	-0.23556	-0.23203	-0.22899	-0.22449
2.48547	0.002175	0.00062	-0.00153	-0.0073	-0.02207	-0.04888	-0.0823	-0.12397	-0.16846	-0.21556	-0.25584	-0.29224	-0.31693	-0.3335	-0.34995	-0.3617	-0.36548	-0.36633	-0.36797	-0.36634	-0.36462	-0.36299	-0.36048	-0.35575	-0.35584	-0.35399	-0.34935	-0.34715	-0.34386	-0.33929	-0.33604	-0.33222	-0.32821	-0.31945	-0.31146	-0.30645	-0.30352	-0.29636	-0.29522	-0.28858	-0.28574	-0.28172	-0.2788	-0.27796	-0.27294	-0.26997	-0.26689	-0.26518	-0.25939
2.48047	0.005085	0.002488	0.002173	-0.00385	-0.01987	-0.04528	-0.08411	-0.13132	-0.18257	-0.23654	-0.28048	-0.32759	-0.3457	-0.36469	-0.38444	-0.39165	-0.3967	-0.40051	-0.39855	-0.3983	-0.39942	-0.39789	-0.39342	-0.39156	-0.39296	-0.39232	-0.38781	-0.38394	-0.37876	-0.37308	-0.37071	-0.36964	-0.36722	-0.35739	-0.34881	-0.34496	-0.33952	-0.33248	-0.32766	-0.3229	-0.32089	-0.31795	-0.31345	-0.31106	-0.30906	-0.30827	-0.30416	-0.30042	-0.29547
2.4755	0.000855	0.000517	0.001361	-0.00513	-0.01823	-0.04527	-0.08553	-0.13748	-0.19253	-0.25172	-0.30534	-0.35688	-0.36623	-0.39689	-0.41712	-0.42109	-0.42749	-0.4302	-0.43632	-0.43473	-0.43133	-0.43321	-0.43108	-0.43053	-0.42829	-0.42746	-0.4253	-0.41479	-0.41267	-0.41086	-0.40962	-0.40793	-0.40435	-0.39583	-0.38652	-0.38078	-0.37666	-0.37153	-0.36723	-0.36387	-0.36103	-0.35674	-0.35188	-0.34848	-0.34569	-0.34392	-0.34113	-0.33726	-0.3328
2.47054	0.003187	0.003112	0.001141	-0.0052	-0.01974	-0.04638	-0.08682	-0.14222	-0.20486	-0.26494	-0.33091	-0.37292	-0.38591	-0.42897	-0.44503	-0.44608	-0.45114	-0.45569	-0.46036	-0.46162	-0.46069	-0.46343	-0.4634	-0.45965	-0.45946	-0.45928	-0.45364	-0.45104	-0.44645	-0.44247	-0.44173	-0.44098	-0.43828	-0.42954	-0.41923	-0.41498	-0.41015	-0.40482	-0.39977	-0.39576	-0.39576	-0.38982	-0.38719	-0.38486	-0.37997	-0.37633	-0.37279	-0.37131	-0.3671
2.46561	0.005034	0.003571	0.003753	-0.00011	-0.01628	-0.04279	-0.08529	-0.14481	-0.20908	-0.27759	-0.34946	-0.3799	-0.4096	-0.45016	-0.46379	-0.46571	-0.47127	-0.47816	-0.48286	-0.48178	-0.48475	-0.48829	-0.48699	-0.48549	-0.48757	-0.48644	-0.48235	-0.48108	-0.47532	-0.47076	-0.46845	-0.46968	-0.46668	-0.45774	-0.44918	-0.44515	-0.4399	-0.43365	-0.42804	-0.42541	-0.4263	-0.42027	-0.41836	-0.41549	-0.41228	-0.40643	-0.40374	-0.40137	-0.39686
2.46069	0.011792	0.011376	0.011399	0.006102	-0.00691	-0.03268	-0.07673	-0.13892	-0.20696	-0.28928	-0.3456	-0.378	-0.43035	-0.46797	-0.4737	-0.47473	-0.48238	-0.49135	-0.4945	-0.49911	-0.50464	-0.50172	-0.49799	-0.50185	-0.50448	-0.50297	-0.50083	-0.49773	-0.49446	-0.49286	-0.4927	-0.49398	-0.49015	-0.4795	-0.47121	-0.47109	-0.46505	-0.45999	-0.45535	-0.45032	-0.44847	-0.4445	-0.44362	-0.43755	-0.43437	-0.43204	-0.43167	-0.42921	-0.42221
2.45579	0.010697	0.013081	0.01346	0.006868	-0.00588	-0.02816	-0.07365	-0.13288	-0.2104	-0.29967	-0.33406	-0.38636	-0.45864	-0.48442	-0.4833	-0.48777	-0.49864	-0.50872	-0.51379	-0.51837	-0.52067	-0.51704	-0.51494	-0.52183	-0.52376	-0.52628	-0.51738	-0.51485	-0.51658	-0.51733	-0.51771	-0.51597	-0.51787	-0.50589	-0.49957	-0.49842	-0.48948	-0.48718	-0.48572	-0.47981	-0.47925	-0.47086	-0.47134	-0.46668	-0.46446	-0.46136	-0.46019	-0.4567	-0.45049
2.45091	0.016359	0.016741	0.019181	0.010673	0.002723	-0.025	-0.06495	-0.12021	-0.2176	-0.28662	-0.3083	-0.40827	-0.4827	-0.49593	-0.48724	-0.49589	-0.50564	-0.51559	-0.52315	-0.53529	-0.53303	-0.52706	-0.52983	-0.53489	-0.53686	-0.53355	-0.53623	-0.53428	-0.53183	-0.5321	-0.53263	-0.53899	-0.5361	-0.52527	-0.51859	-0.51724	-0.51592	-0.51115	-0.50768	-0.50005	-0.50147	-0.49288	-0.49216	-0.49011	-0.48887	-0.48412	-0.48441	-0.47988	-0.47322
2.44606	0.021981	0.025808	0.025684	0.02126	0.011272	-0.01736	-0.05273	-0.11455	-0.2192	-0.2447	-0.30151	-0.44353	-0.50369	-0.49864	-0.48909	-0.49827	-0.51201	-0.52134	-0.53404	-0.54037	-0.54059	-0.53541	-0.54675	-0.54436	-0.5538	-0.54958	-0.55931	-0.55377	-0.54895	-0.55098	-0.55275	-0.55151	-0.55319	-0.54421	-0.53592	-0.53496	-0.52885	-0.5319	-0.52698	-0.51981	-0.51691	-0.51009	-0.51281	-0.50805	-0.50731	-0.5063	-0.50578	-0.49598	-0.49156
2.44122	0.031678	0.036387	0.036054	0.030852	0.019611	-0.00387	-0.04358	-0.11858	-0.18668	-0.20262	-0.32391	-0.47621	-0.51127	-0.49699	-0.49153	-0.50356	-0.51218	-0.52226	-0.53886	-0.54393	-0.54962	-0.55058	-0.5575	-0.55864	-0.56343	-0.56018	-0.55296	-0.5556	-0.55839	-0.56154	-0.56414	-0.56589	-0.56314	-0.55504	-0.54958	-0.5498	-0.54357	-0.54769	-0.54132	-0.53319	-0.53112	-0.52833	-0.52899	-0.52516	-0.52252	-0.52214	-0.52259	-0.51318	-0.50977
2.4364	0.043441	0.045287	0.046709	0.042708	0.03226	0.011798	-0.03806	-0.1037	-0.12335	-0.18212	-0.36791	-0.50069	-0.51419	-0.49379	-0.48825	-0.50208	-0.51204	-0.52247	-0.53405	-0.54209	-0.55217	-0.55251	-0.55914	-0.56031	-0.55889	-0.55462	-0.54636	-0.55511	-0.56051	-0.56199	-0.56486	-0.57211	-0.57102	-0.56273	-0.55894	-0.55747	-0.5546	-0.55423	-0.55043	-0.54205	-0.53968	-0.53358	-0.53304	-0.53271	-0.53587	-0.53152	-0.53158	-0.52429	-0.52127
2.4316	0.046772	0.051864	0.050795	0.047789	0.047068	0.020413	-0.03985	-0.06376	-0.0642	-0.21455	-0.43889	-0.53027	-0.51529	-0.48676	-0.48624	-0.50932	-0.51585	-0.52789	-0.53205	-0.54646	-0.55414	-0.54712	-0.55657	-0.55626	-0.55624	-0.57216	-0.57568	-0.56933	-0.57155	-0.57856	-0.57854	-0.57693	-0.57973	-0.56849	-0.56798	-0.56807	-0.56699	-0.56656	-0.56237	-0.55271	-0.5475	-0.54459	-0.54608	-0.54416	-0.54488	-0.54331	-0.54141	-0.5344	-0.5303
2.42681	0.050788	0.059464	0.052446	0.057132	0.055612	0.017375	-0.03676	0.006018	-0.04297	-0.3017	-0.52092	-0.54931	-0.51829	-0.48733	-0.49368	-0.5214	-0.52567	-0.53397	-0.54256	-0.56051	-0.55483	-0.54872	-0.56019	-0.57675	-0.5743	-0.586	-0.58538	-0.5812	-0.58216	-0.58425	-0.58832	-0.59318	-0.58836	-0.58199	-0.58126	-0.57999	-0.5794	-0.58071	-0.57372	-0.56442	-0.56146	-0.55618	-0.55582	-0.55602	-0.55945	-0.55743	-0.55404	-0.54806	-0.54578
2.42205	0.055084	0.057939	0.045114	0.061495	0.044385	0.004752	-0.02183	0.078408	-0.10844	-0.43518	-0.60554	-0.56967	-0.53076	-0.49605	-0.5155	-0.55144	-0.54991	-0.55571	-0.5703	-0.5806	-0.5596	-0.5829	-0.59165	-0.60596	-0.60775	-0.57451	-0.58667	-0.59884	-0.60256	-0.60628	-0.60657	-0.61271	-0.61265	-0.60545	-0.60436	-0.60392	-0.60264	-0.60402	-0.59623	-0.58751	-0.58109	-0.5764	-0.57701	-0.57814	-0.58247	-0.58178	-0.57668	-0.57105	-0.56791
2.41731	0.069047	0.05649	0.056209	0.061665	0.03206	0.018403	0.036429	0.050488	-0.25377	-0.54392	-0.63221	-0.58002	-0.54132	-0.51755	-0.53992	-0.56747	-0.5743	-0.57786	-0.60206	-0.59698	-0.59156	-0.62059	-0.62264	-0.6085	-0.61357	-0.6093	-0.61321	-0.61815	-0.62786	-0.63526	-0.63191	-0.63023	-0.62612	-0.62327	-0.62442	-0.62341	-0.62227	-0.62332	-0.61309	-0.60463	-0.5953	-0.59254	-0.59289	-0.59569	-0.59839	-0.59703	-0.59391	-0.58782	-0.58372
2.41258	0.05358	0.047561	0.055089	0.038758	0.024152	0.033204	0.056649	-0.07073	-0.43044	-0.64213	-0.66038	-0.59993	-0.56608	-0.55871	-0.5823	-0.60112	-0.61435	-0.62751	-0.64517	-0.64867	-0.65237	-0.6565	-0.6491	-0.63795	-0.65759	-0.67493	-0.66492	-0.65813	-0.65721	-0.65881	-0.66501	-0.67219	-0.66401	-0.65824	-0.65527	-0.65543	-0.65504	-0.65512	-0.64027	-0.63324	-0.62235	-0.6219	-0.62211	-0.62544	-0.62909	-0.62998	-0.62594	-0.61948	-0.61566
2.40787	0.031856	0.047074	0.037908	0.025597	0.033889	0.050371	0.018245	-0.25383	-0.58881	-0.71137	-0.67721	-0.62249	-0.5996	-0.60567	-0.62009	-0.63739	-0.65767	-0.66652	-0.68161	-0.69975	-0.68884	-0.67565	-0.68661	-0.6943	-0.68876	-0.68653	-0.69069	-0.69512	-0.69979	-0.70058	-0.69794	-0.70084	-0.69404	-0.69539	-0.69162	-0.6894	-0.68631	-0.68773	-0.66986	-0.66691	-0.65582	-0.6559	-0.6542	-0.65766	-0.66002	-0.65937	-0.65713	-0.64847	-0.64522
2.40318	0.025753	0.032587	0.011818	0.025188	0.039769	0.046306	-0.08464	-0.45484	-0.70846	-0.74814	-0.68941	-0.65016	-0.64253	-0.65969	-0.66569	-0.6865	-0.71122	-0.70293	-0.7278	-0.73534	-0.71718	-0.72306	-0.74681	-0.75234	-0.71943	-0.71516	-0.72802	-0.73715	-0.74473	-0.74955	-0.75322	-0.75249	-0.73907	-0.73322	-0.73208	-0.73075	-0.72736	-0.72594	-0.70816	-0.70469	-0.69014	-0.69564	-0.6925	-0.69514	-0.69663	-0.69634	-0.6899	-0.68286	-0.68093
2.39851	0.029929	0.002419	-9.5e-05	0.026646	0.031826	0.00915	-0.24194	-0.63236	-0.78457	-0.76312	-0.69874	-0.6835	-0.70077	-0.71752	-0.72194	-0.74388	-0.77406	-0.74861	-0.78171	-0.76082	-0.7811	-0.80569	-0.78945	-0.78783	-0.80969	-0.80454	-0.79533	-0.79229	-0.79009	-0.79084	-0.79199	-0.79613	-0.78233	-0.78345	-0.77651	-0.77519	-0.77014	-0.7701	-0.74524	-0.7459	-0.72995	-0.7361	-0.73224	-0.73825	-0.73885	-0.7361	-0.73353	-0.72125	-0.7186
2.39386	0.017723	-0.01225	0.015477	0.025001	0.007639	-0.05951	-0.39947	-0.72361	-0.79696	-0.75274	-0.71152	-0.7152	-0.75717	-0.76852	-0.78887	-0.80068	-0.82181	-0.82069	-0.83936	-0.81173	-0.85721	-0.85608	-0.83153	-0.83612	-0.85815	-0.84932	-0.84122	-0.84579	-0.84999	-0.84777	-0.84558	-0.842	-0.83164	-0.82474	-0.81654	-0.81562	-0.81103	-0.80585	-0.78585	-0.78578	-0.76973	-0.77681	-0.76941	-0.77491	-0.77199	-0.77227	-0.77145	-0.75998	-0.76054
2.38922	-0.00407	-0.00256	0.01293	-0.0062	-0.04687	-0.18109	-0.51607	-0.73615	-0.76901	-0.7425	-0.733	-0.76422	-0.81053	-0.83139	-0.8656	-0.86987	-0.88663	-0.91588	-0.90226	-0.90528	-0.9058	-0.89896	-0.90704	-0.90135	-0.86963	-0.88273	-0.89348	-0.89623	-0.89877	-0.90057	-0.90131	-0.89401	-0.87624	-0.87259	-0.86438	-0.8622	-0.85582	-0.84995	-0.83117	-0.83185	-0.81399	-0.81831	-0.81456	-0.81943	-0.81388	-0.80998	-0.8115	-0.80019	-0.80097
2.38461	-0.00951	0.002511	-0.00607	-0.04376	-0.09889	-0.28192	-0.56086	-0.70084	-0.73081	-0.73209	-0.75795	-0.81187	-0.86089	-0.89836	-0.94078	-0.94067	-0.95703	-0.98215	-0.97536	-0.96741	-0.94519	-0.95829	-0.96754	-0.9629	-0.96034	-0.95746	-0.95398	-0.9496	-0.94604	-0.94371	-0.94127	-0.93558	-0.92756	-0.91802	-0.91071	-0.90901	-0.90163	-0.89437	-0.87588	-0.87279	-0.86123	-0.8651	-0.86137	-0.86322	-0.8611	-0.85659	-0.85605	-0.8419	-0.84495
2.38001	-0.00834	-0.00623	-0.02823	-0.07123	-0.14235	-0.34417	-0.54773	-0.64394	-0.68685	-0.72604	-0.78356	-0.85567	-0.90924	-0.96385	-1.00427	-1.00226	-1.00478	-1.01481	-1.01521	-0.99796	-1.0056	-1.00801	-0.99602	-1.01556	-1.02126	-1.00306	-0.99741	-1.00106	-1.00289	-1.00336	-1.00115	-0.98764	-0.96728	-0.95986	-0.95124	-0.94883	-0.94332	-0.93313	-0.92013	-0.91343	-0.9021	-0.90523	-0.90274	-0.90139	-0.89804	-0.89277	-0.89184	-0.88033	-0.87844
2.37543	-0.01959	-0.03155	-0.04596	-0.08403	-0.16824	-0.36067	-0.49278	-0.57495	-0.64094	-0.71451	-0.80461	-0.88895	-0.95454	-1.00909	-1.0442	-1.04596	-1.01841	-1.03882	-1.02845	-1.03743	-1.05287	-1.0406	-1.04255	-1.0199	-1.0186	-1.02831	-1.0304	-1.02991	-1.0257	-1.02024	-1.01581	-1.00722	-0.9989	-0.98968	-0.98187	-0.97943	-0.97186	-0.96189	-0.95011	-0.94358	-0.93256	-0.93369	-0.93325	-0.93221	-0.9294	-0.9256	-0.9207	-0.9095	-0.9074
2.37086	-0.03723	-0.04868	-0.04448	-0.08698	-0.18328	-0.33588	-0.41798	-0.50707	-0.60143	-0.70306	-0.82412	-0.90843	-0.99263	-1.0267	-1.06218	-1.06643	-1.02997	-1.06277	-1.04789	-1.07338	-1.06522	-1.07745	-1.07811	-1.06464	-1.06221	-1.06085	-1.05923	-1.05758	-1.05768	-1.05792	-1.05334	-1.0344	-1.01837	-1.01094	-1.00212	-0.99742	-0.98889	-0.97866	-0.97214	-0.96473	-0.95716	-0.95699	-0.95315	-0.95387	-0.94916	-0.94399	-0.93848	-0.93028	-0.928
2.36632	-0.0511	-0.05992	-0.04265	-0.08081	-0.18027	-0.27914	-0.34427	-0.4442	-0.56222	-0.69097	-0.83706	-0.91714	-1.01426	-1.02628	-1.05499	-1.06703	-1.06804	-1.07952	-1.0798	-1.07138	-1.07419	-1.0788	-1.07396	-1.10147	-1.08534	-1.07048	-1.06842	-1.06601	-1.06012	-1.05406	-1.04616	-1.03425	-1.02862	-1.01852	-1.01205	-1.00881	-1.00022	-0.98958	-0.98765	-0.97877	-0.97083	-0.96805	-0.9656	-0.96609	-0.95911	-0.95674	-0.94921	-0.94196	-0.93975
2.36179	-0.05314	-0.0533	-0.03761	-0.07518	-0.16344	-0.21689	-0.27938	-0.38875	-0.52749	-0.67471	-0.82571	-0.91839	-1.00492	-1.01809	-1.03764	-1.05789	-1.08382	-1.07399	-1.07327	-1.0585	-1.07149	-1.06174	-1.06187	-1.05181	-1.05806	-1.06234	-1.06108	-1.05967	-1.05786	-1.05529	-1.05059	-1.03219	-1.01981	-1.01206	-1.00783	-1.00411	-0.99683	-0.98804	-0.98761	-0.97507	-0.96761	-0.96679	-0.96466	-0.96453	-0.95752	-0.95588	-0.94531	-0.93984	-0.93619
2.35728	-0.04609	-0.04094	-0.03026	-0.06843	-0.12867	-0.15901	-0.22317	-0.33667	-0.48265	-0.64959	-0.79832	-0.89818	-0.97217	-0.9995	-1.01223	-1.03192	-1.04784	-1.03615	-1.03371	-1.03528	-1.03997	-1.04478	-1.04384	-1.03339	-1.03536	-1.03735	-1.03936	-1.03906	-1.03576	-1.02929	-1.01869	-1.00428	-1.00075	-0.98804	-0.98467	-0.98448	-0.97815	-0.97179	-0.97254	-0.9596	-0.9545	-0.95316	-0.95291	-0.95098	-0.9401	-0.94274	-0.92786	-0.92442	-0.92485
2.35278	-0.03713	-0.03289	-0.02345	-0.06675	-0.09344	-0.11161	-0.17297	-0.28958	-0.43582	-0.61232	-0.75672	-0.85438	-0.92821	-0.96977	-0.97397	-0.97951	-0.98619	-0.9811	-0.98808	-0.99201	-0.99743	-0.99958	-1.01362	-1.01581	-1.00259	-0.99589	-0.99343	-0.98987	-0.9856	-0.98464	-0.98582	-0.97246	-0.96673	-0.95747	-0.95687	-0.95516	-0.94723	-0.94563	-0.94525	-0.93603	-0.93279	-0.93012	-0.92487	-0.92379	-0.91488	-0.91852	-0.90321	-0.90315	-0.90202
2.3483	-0.02564	-0.02854	-0.01476	-0.05395	-0.05581	-0.0712	-0.12078	-0.23312	-0.37944	-0.55658	-0.6939	-0.78732	-0.8658	-0.91272	-0.91451	-0.9049	-0.91368	-0.91781	-0.92229	-0.93009	-0.93	-0.93291	-0.93504	-0.939	-0.94368	-0.94533	-0.94612	-0.9469	-0.94768	-0.94046	-0.93097	-0.92054	-0.91857	-0.9099	-0.91188	-0.91065	-0.90273	-0.90558	-0.90747	-0.8931	-0.89364	-0.89212	-0.8882	-0.88854	-0.87789	-0.88121	-0.86717	-0.86868	-0.86462
2.34384	-0.02035	-0.02973	-0.01335	-0.04144	-0.02387	-0.03437	-0.0719	-0.18008	-0.31728	-0.48741	-0.62528	-0.71203	-0.78719	-0.83354	-0.83423	-0.83047	-0.84123	-0.85303	-0.84809	-0.86168	-0.85743	-0.87372	-0.86668	-0.87115	-0.8763	-0.87703	-0.87752	-0.87315	-0.86853	-0.8705	-0.87282	-0.86354	-0.86039	-0.85932	-0.86223	-0.86452	-0.85632	-0.86285	-0.86262	-0.8522	-0.85252	-0.85	-0.84484	-0.84728	-0.83746	-0.83949	-0.82615	-0.83143	-0.82299
2.3394	-0.01711	-0.02228	-0.01421	-0.0152	0.000772	-7.9e-05	-0.02864	-0.12278	-0.25286	-0.39827	-0.52773	-0.62112	-0.68547	-0.72775	-0.73537	-0.75324	-0.75764	-0.76593	-0.76853	-0.77734	-0.79005	-0.79436	-0.8076	-0.80398	-0.80137	-0.80599	-0.81013	-0.81079	-0.81075	-0.80564	-0.80092	-0.79763	-0.80079	-0.79742	-0.8006	-0.80362	-0.80216	-0.81181	-0.81042	-0.80093	-0.80061	-0.79773	-0.79415	-0.79414	-0.78594	-0.7879	-0.77777	-0.77954	-0.77566
2.33497	-0.01408	-0.01417	-0.01013	0.003472	0.021255	0.03022	0.010047	-0.06857	-0.1815	-0.30949	-0.43664	-0.53121	-0.58454	-0.62362	-0.64243	-0.66568	-0.67083	-0.68177	-0.68995	-0.6974	-0.70805	-0.71152	-0.71856	-0.72199	-0.72594	-0.73114	-0.73387	-0.73062	-0.72904	-0.73151	-0.73304	-0.73217	-0.73418	-0.7357	-0.74422	-0.74657	-0.74416	-0.75254	-0.75412	-0.74677	-0.74637	-0.74646	-0.74204	-0.74147	-0.73304	-0.73273	-0.72495	-0.72999	-0.72652
2.33056	-0.01215	-0.00752	0.000479	0.020151	0.040287	0.055486	0.046863	-0.01154	-0.10832	-0.22646	-0.35186	-0.44132	-0.49452	-0.53212	-0.55709	-0.57743	-0.58857	-0.60317	-0.61608	-0.62489	-0.63195	-0.64161	-0.64557	-0.64873	-0.65273	-0.6577	-0.66173	-0.66469	-0.66639	-0.66664	-0.66716	-0.66975	-0.67414	-0.67737	-0.68749	-0.68783	-0.68973	-0.69808	-0.69669	-0.69402	-0.6944	-0.69374	-0.68846	-0.68715	-0.68262	-0.68443	-0.67839	-0.6812	-0.67895
2.32617	-0.00613	-0.00412	0.005975	0.027443	0.052444	0.076622	0.078044	0.031776	-0.04887	-0.15727	-0.27995	-0.36622	-0.42618	-0.45991	-0.48721	-0.50544	-0.52273	-0.53869	-0.55407	-0.5685	-0.57846	-0.58774	-0.59264	-0.59466	-0.6002	-0.60774	-0.61071	-0.61105	-0.61221	-0.61385	-0.61564	-0.61923	-0.62204	-0.62687	-0.63655	-0.63988	-0.64173	-0.65041	-0.65027	-0.6489	-0.64798	-0.64864	-0.64654	-0.64324	-0.63846	-0.638	-0.6348	-0.63739	-0.63536
2.32179	-0.00625	-0.00519	0.008501	0.029631	0.058635	0.087487	0.102086	0.068435	-0.00261	-0.10933	-0.22844	-0.31539	-0.37817	-0.4113	-0.44069	-0.46076	-0.48332	-0.49792	-0.51258	-0.53231	-0.53557	-0.54463	-0.54939	-0.55255	-0.55764	-0.56319	-0.56672	-0.56976	-0.57362	-0.57767	-0.57934	-0.58363	-0.58797	-0.59364	-0.60316	-0.60504	-0.60984	-0.6161	-0.6158	-0.6157	-0.6173	-0.6146	-0.6088	-0.60909	-0.6086	-0.60764	-0.60586	-0.60705	-0.605
2.31743	-0.00356	-0.00554	0.007017	0.029369	0.05898	0.089414	0.119981	0.098055	0.027632	-0.08222	-0.19194	-0.2882	-0.35577	-0.38746	-0.41591	-0.43735	-0.46369	-0.4854	-0.50034	-0.51395	-0.51806	-0.52148	-0.52875	-0.53612	-0.54042	-0.54464	-0.54924	-0.55385	-0.55612	-0.55834	-0.5623	-0.5672	-0.5704	-0.57788	-0.58388	-0.58767	-0.59432	-0.5962	-0.5947	-0.59417	-0.59528	-0.59525	-0.59265	-0.58998	-0.59106	-0.58955	-0.58633	-0.58648	-0.58332
2.31309	-0.00305	-0.00323	0.012246	0.029992	0.058543	0.094286	0.120107	0.1053	0.032819	-0.07453	-0.17828	-0.27762	-0.34492	-0.38318	-0.41761	-0.43944	-0.4662	-0.48768	-0.50638	-0.51753	-0.52628	-0.53111	-0.53428	-0.53787	-0.544	-0.54943	-0.55081	-0.55259	-0.55669	-0.56023	-0.56054	-0.56271	-0.56434	-0.5716	-0.5802	-0.58214	-0.5872	-0.58994	-0.58861	-0.58863	-0.59245	-0.58807	-0.58464	-0.58266	-0.58031	-0.57902	-0.58055	-0.58068	-0.57903
2.30876	-0.00313	-0.00151	0.009974	0.027873	0.057153	0.08777	0.109549	0.090727	0.014286	-0.09067	-0.19696	-0.29839	-0.36617	-0.41302	-0.44958	-0.47274	-0.50053	-0.51889	-0.54106	-0.55471	-0.5562	-0.55985	-0.56189	-0.5645	-0.56835	-0.57261	-0.57774	-0.5822	-0.58522	-0.58752	-0.58826	-0.58676	-0.58642	-0.59561	-0.59736	-0.59877	-0.60667	-0.60837	-0.60854	-0.60968	-0.60951	-0.60334	-0.60232	-0.6007	-0.60114	-0.5973	-0.59729	-0.59722	-0.59441
2.30445	0.00358	0.008991	0.016788	0.03096	0.051005	0.075155	0.090624	0.061046	-0.02113	-0.12728	-0.24185	-0.34461	-0.4132	-0.46255	-0.49719	-0.52702	-0.55579	-0.57619	-0.5971	-0.60747	-0.60665	-0.6073	-0.60816	-0.61065	-0.61489	-0.61888	-0.62261	-0.62625	-0.62978	-0.63068	-0.62879	-0.62077	-0.62133	-0.62937	-0.63092	-0.63415	-0.63827	-0.63492	-0.63738	-0.63365	-0.63472	-0.62979	-0.62541	-0.62426	-0.62731	-0.62097	-0.62246	-0.62284	-0.621
2.30015	0.002108	0.006101	0.014351	0.020497	0.027797	0.043938	0.047966	0.005208	-0.08673	-0.19802	-0.3244	-0.43089	-0.50346	-0.55547	-0.59057	-0.62082	-0.64815	-0.67093	-0.68997	-0.69513	-0.69354	-0.69267	-0.69219	-0.69362	-0.69609	-0.69906	-0.70231	-0.70431	-0.70563	-0.70301	-0.69827	-0.69096	-0.69345	-0.69931	-0.70059	-0.70033	-0.70366	-0.69743	-0.69851	-0.69606	-0.6972	-0.68901	-0.68618	-0.68262	-0.68671	-0.68372	-0.68321	-0.67976	-0.67548
2.29588	-0.00957	-0.00719	-0.0092	-0.00817	-0.00897	-1.8e-05	-0.00891	-0.06172	-0.16316	-0.28797	-0.42762	-0.53898	-0.61799	-0.67068	-0.70453	-0.74032	-0.76645	-0.78978	-0.80927	-0.8098	-0.8101	-0.80624	-0.80126	-0.80267	-0.80551	-0.8055	-0.80486	-0.80529	-0.80596	-0.80383	-0.80108	-0.7876	-0.78837	-0.79998	-0.79368	-0.79344	-0.80022	-0.79388	-0.79357	-0.79196	-0.7922	-0.77985	-0.78001	-0.77893	-0.77897	-0.77167	-0.77524	-0.77117	-0.77061
2.29161	-0.01076	-0.00956	-0.01353	-0.01358	-0.01974	-0.00371	-0.01232	-0.06606	-0.17522	-0.31799	-0.46775	-0.59393	-0.67503	-0.7393	-0.77358	-0.81493	-0.83988	-0.86446	-0.88294	-0.88165	-0.88068	-0.87912	-0.87756	-0.87894	-0.88037	-0.88126	-0.88215	-0.88197	-0.88177	-0.87784	-0.87385	-0.86359	-0.86242	-0.87323	-0.87044	-0.86868	-0.87757	-0.87332	-0.87264	-0.87375	-0.87312	-0.86075	-0.85543	-0.85241	-0.85884	-0.84661	-0.84969	-0.84931	-0.84449
2.28736	-0.00366	-0.0012	0.00199	0.005727	0.012609	0.042338	0.044722	0.004369	-0.0932	-0.2496	-0.40458	-0.54135	-0.62739	-0.71088	-0.7544	-0.80241	-0.83077	-0.85405	-0.86855	-0.87078	-0.87802	-0.87869	-0.87972	-0.88274	-0.88485	-0.88174	-0.87928	-0.88059	-0.8817	-0.88165	-0.8811	-0.8745	-0.87167	-0.87948	-0.88176	-0.87762	-0.89357	-0.8877	-0.88544	-0.88389	-0.88799	-0.87183	-0.869	-0.86598	-0.8681	-0.85765	-0.86301	-0.85674	-0.85262
2.28313	0.007009	0.015963	0.026498	0.044387	0.079346	0.128814	0.151092	0.137071	0.050496	-0.09917	-0.2555	-0.39716	-0.50503	-0.59711	-0.65203	-0.705	-0.73767	-0.76368	-0.7831	-0.79399	-0.8013	-0.80441	-0.80746	-0.81036	-0.81124	-0.80768	-0.80566	-0.80703	-0.8084	-0.80978	-0.81049	-0.80754	-0.80046	-0.81133	-0.8112	-0.80861	-0.83325	-0.82487	-0.82071	-0.81744	-0.81949	-0.8056	-0.80382	-0.79818	-0.7995	-0.78905	-0.78962	-0.78795	-0.78678
2.27892	0.008987	0.020813	0.038505	0.068991	0.126572	0.196756	0.245456	0.25189	0.178492	0.03766	-0.12186	-0.26331	-0.38407	-0.48001	-0.54506	-0.60277	-0.64112	-0.6687	-0.68701	-0.69668	-0.70594	-0.71139	-0.71606	-0.71985	-0.71887	-0.7126	-0.71172	-0.71684	-0.7181	-0.71508	-0.71161	-0.70421	-0.70068	-0.70454	-0.70577	-0.70537	-0.72588	-0.71779	-0.70732	-0.70072	-0.70621	-0.69433	-0.69166	-0.68454	-0.68571	-0.6805	-0.68288	-0.67629	-0.67324
2.27471	0.007007	0.016362	0.034621	0.07474	0.139462	0.212351	0.27343	0.287134	0.221752	0.090064	-0.07583	-0.22187	-0.34689	-0.43811	-0.50792	-0.56094	-0.5935	-0.61879	-0.63426	-0.6506	-0.65951	-0.66207	-0.66284	-0.66258	-0.6588	-0.65299	-0.64985	-0.64825	-0.64836	-0.64944	-0.64589	-0.63095	-0.61631	-0.61502	-0.61059	-0.60872	-0.62125	-0.60643	-0.60051	-0.59676	-0.59518	-0.58848	-0.58677	-0.5824	-0.58051	-0.57357	-0.56939	-0.56892	-0.56661
2.27053	0.00362	0.006996	0.020839	0.052016	0.106521	0.166993	0.217843	0.218135	0.153059	0.005835	-0.16167	-0.30901	-0.42981	-0.51154	-0.57524	-0.6217	-0.65729	-0.68333	-0.68883	-0.68784	-0.69021	-0.69355	-0.68986	-0.68436	-0.67881	-0.67324	-0.66953	-0.6663	-0.65605	-0.64398	-0.63122	-0.61125	-0.60207	-0.59159	-0.57685	-0.57563	-0.57829	-0.56492	-0.55266	-0.54588	-0.54364	-0.53149	-0.52892	-0.5304	-0.52751	-0.52195	-0.52232	-0.51617	-0.51046
2.26636	-0.00339	-0.0081	-0.00576	0.010154	0.038684	0.070598	0.090392	0.048046	-0.03078	-0.21288	-0.39279	-0.55044	-0.6595	-0.73107	-0.78584	-0.81925	-0.84049	-0.86134	-0.85175	-0.84424	-0.8369	-0.82957	-0.82412	-0.81877	-0.80866	-0.79833	-0.78894	-0.7796	-0.76375	-0.74759	-0.73016	-0.70081	-0.68202	-0.66398	-0.64525	-0.63784	-0.62604	-0.60686	-0.59712	-0.59358	-0.58521	-0.57329	-0.57153	-0.57444	-0.57205	-0.56623	-0.56199	-0.557	-0.54812
2.2622	-0.00942	-0.01584	-0.02143	-0.03173	-0.03064	-0.03659	-0.06717	-0.15871	-0.28942	-0.51109	-0.7055	-0.87263	-0.97394	-1.03447	-1.07776	-1.09286	-1.10696	-1.11552	-1.0884	-1.07976	-1.06495	-1.05055	-1.03939	-1.02779	-1.01278	-0.99778	-0.98284	-0.96706	-0.94463	-0.92205	-0.8983	-0.86254	-0.83981	-0.81468	-0.79144	-0.77376	-0.75426	-0.73809	-0.72548	-0.71926	-0.7082	-0.69646	-0.69297	-0.69483	-0.69079	-0.68448	-0.68059	-0.67569	-0.66583
2.25806	-0.00407	-0.01074	-0.02617	-0.04435	-0.06997	-0.11487	-0.20198	-0.35333	-0.55233	-0.81474	-1.0402	-1.2144	-1.31258	-1.36607	-1.39579	-1.39929	-1.39981	-1.38962	-1.35617	-1.337	-1.31771	-1.29916	-1.28264	-1.26563	-1.2473	-1.22853	-1.20855	-1.18647	-1.15862	-1.13009	-1.0997	-1.05742	-1.0314	-0.99754	-0.97113	-0.95073	-0.92501	-0.90629	-0.89315	-0.88703	-0.87052	-0.85809	-0.85119	-0.85296	-0.84757	-0.84083	-0.83504	-0.82676	-0.81624
2.25394	-0.00158	-0.00858	-0.0231	-0.04543	-0.08542	-0.16426	-0.3096	-0.52404	-0.79503	-1.09983	-1.3602	-1.54663	-1.64961	-1.6995	-1.71378	-1.70459	-1.6939	-1.669	-1.63382	-1.60992	-1.58688	-1.56403	-1.54143	-1.51842	-1.49485	-1.47105	-1.44693	-1.41961	-1.38787	-1.35537	-1.3218	-1.27557	-1.24239	-1.20555	-1.17555	-1.14994	-1.11984	-1.09941	-1.08359	-1.07364	-1.05312	-1.04201	-1.03682	-1.03957	-1.02575	-1.01769	-1.01111	-1.00362	-0.98928
2.24983	0.000854	-0.00421	-0.01507	-0.0348	-0.0873	-0.1945	-0.38761	-0.65881	-1.00076	-1.35339	-1.64809	-1.85056	-1.95674	-2.00408	-2.00804	-1.98925	-1.97086	-1.93319	-1.89627	-1.86953	-1.84129	-1.81439	-1.78847	-1.76223	-1.73576	-1.70856	-1.68081	-1.64827	-1.61216	-1.57587	-1.53946	-1.48658	-1.45314	-1.41084	-1.37803	-1.35118	-1.31473	-1.29321	-1.27496	-1.26509	-1.24288	-1.22828	-1.21639	-1.21882	-1.20385	-1.19609	-1.18817	-1.17504	-1.16078
2.24574	0.004244	0.001973	-0.00644	-0.02517	-0.08426	-0.21389	-0.44782	-0.76972	-1.17744	-1.57866	-1.90346	-2.12176	-2.22666	-2.2685	-2.26488	-2.24217	-2.21616	-2.16859	-2.12966	-2.09928	-2.06973	-2.04274	-2.01673	-1.98696	-1.95576	-1.92514	-1.89474	-1.8584	-1.8198	-1.78121	-1.74262	-1.68643	-1.64876	-1.59997	-1.5649	-1.53796	-1.50035	-1.47354	-1.45646	-1.44531	-1.41938	-1.40366	-1.38853	-1.38774	-1.37144	-1.36358	-1.35591	-1.33979	-1.32594
2.24166	-0.00102	-0.00193	-0.00621	-0.02335	-0.08542	-0.23394	-0.5017	-0.87519	-1.3409	-1.78449	-2.13811	-2.36687	-2.46861	-2.50666	-2.49434	-2.46679	-2.43593	-2.38182	-2.34001	-2.30822	-2.27755	-2.24998	-2.22285	-2.1909	-2.15825	-2.12551	-2.09277	-2.05112	-2.00818	-1.96629	-1.92456	-1.86897	-1.82862	-1.78015	-1.74359	-1.71655	-1.67573	-1.64786	-1.62581	-1.61715	-1.5856	-1.56567	-1.55246	-1.55645	-1.52979	-1.52096	-1.51255	-1.49742	-1.48029
2.23759	-0.0026	-0.00363	-0.01277	-0.02858	-0.09353	-0.25302	-0.55357	-0.9707	-1.48488	-1.96986	-2.34025	-2.584	-2.68099	-2.71194	-2.68755	-2.65727	-2.62323	-2.56008	-2.52238	-2.49101	-2.45972	-2.43209	-2.4043	-2.36869	-2.33312	-2.299	-2.26466	-2.21962	-2.17459	-2.13036	-2.08648	-2.03413	-1.99102	-1.94495	-1.90067	-1.87481	-1.83653	-1.80648	-1.78339	-1.77217	-1.74048	-1.72092	-1.70045	-1.69766	-1.67556	-1.66755	-1.6537	-1.63851	-1.62052
2.23354	-0.00054	-0.00684	-0.01395	-0.04043	-0.11304	-0.29059	-0.61674	-1.0697	-1.61253	-2.11821	-2.50423	-2.74873	-2.84377	-2.87091	-2.84771	-2.80811	-2.76658	-2.70313	-2.66714	-2.63728	-2.60787	-2.58079	-2.55217	-2.51566	-2.47925	-2.44329	-2.40575	-2.36023	-2.31496	-2.271	-2.22939	-2.17177	-2.13412	-2.08503	-2.04318	-2.01866	-1.97512	-1.94682	-1.92311	-1.90927	-1.87525	-1.85304	-1.83424	-1.83237	-1.80897	-1.79612	-1.78193	-1.76612	-1.75062
2.22951	-0.00333	-0.00737	-0.01893	-0.04519	-0.13178	-0.32643	-0.67042	-1.15579	-1.72163	-2.2433	-2.63802	-2.87766	-2.97197	-2.98944	-2.96333	-2.92196	-2.87022	-2.8139	-2.77902	-2.74956	-2.72095	-2.69425	-2.66463	-2.62847	-2.59203	-2.55495	-2.51543	-2.47044	-2.42587	-2.38221	-2.34255	-2.28484	-2.2463	-2.20392	-2.16334	-2.13932	-2.09888	-2.06912	-2.04512	-2.02868	-1.99583	-1.97147	-1.95081	-1.94468	-1.91786	-1.90985	-1.89388	-1.87866	-1.86318
2.22548	-0.00629	-0.01056	-0.01848	-0.04786	-0.13974	-0.34868	-0.7105	-1.22222	-1.80855	-2.33927	-2.73787	-2.96814	-3.05368	-3.06374	-3.03187	-2.98894	-2.93215	-2.87841	-2.84722	-2.818	-2.79037	-2.76468	-2.73433	-2.69826	-2.66282	-2.62817	-2.58968	-2.54648	-2.5031	-2.45949	-2.42177	-2.36747	-2.33314	-2.28968	-2.2555	-2.23483	-2.19456	-2.16617	-2.14418	-2.12509	-2.09434	-2.07081	-2.04937	-2.04141	-2.01291	-2.00654	-1.9895	-1.97276	-1.95961
2.22148	-0.00541	-0.00798	-0.01278	-0.04331	-0.13726	-0.35701	-0.73306	-1.26304	-1.86273	-2.39636	-2.79444	-3.01049	-3.08829	-3.08811	-3.05254	-3.00778	-2.94916	-2.90155	-2.87065	-2.84235	-2.81748	-2.79502	-2.76607	-2.73256	-2.69867	-2.66453	-2.62555	-2.58317	-2.54168	-2.50083	-2.46788	-2.41967	-2.38812	-2.35511	-2.32198	-2.30075	-2.26598	-2.2375	-2.21475	-2.19843	-2.16746	-2.14411	-2.12479	-2.11409	-2.08763	-2.0801	-2.06566	-2.05035	-2.03922
2.21749	-0.00047	-0.00332	-0.00707	-0.03413	-0.12473	-0.34971	-0.73491	-1.28262	-1.89015	-2.42353	-2.81262	-3.0067	-3.06813	-3.05925	-3.02387	-2.97852	-2.91512	-2.87372	-2.84704	-2.8219	-2.80192	-2.78391	-2.75643	-2.72533	-2.6954	-2.66591	-2.62652	-2.58335	-2.54563	-2.50998	-2.48156	-2.44102	-2.41676	-2.38792	-2.36552	-2.34514	-2.31107	-2.28331	-2.26635	-2.24895	-2.22005	-2.19801	-2.18034	-2.16482	-2.14553	-2.13928	-2.1233	-2.11068	-2.09999
2.21351	-3.9e-05	0.000163	-0.00118	-0.02048	-0.10947	-0.33305	-0.71793	-1.2764	-1.88577	-2.40884	-2.78598	-2.95064	-3.00007	-2.98039	-2.94048	-2.89518	-2.8345	-2.79984	-2.77495	-2.75089	-2.73738	-2.72561	-2.70157	-2.6755	-2.64858	-2.62151	-2.5852	-2.54736	-2.51449	-2.48244	-2.45922	-2.42851	-2.41211	-2.38928	-2.37146	-2.35761	-2.33023	-2.30483	-2.29259	-2.27589	-2.24985	-2.2283	-2.21259	-2.19636	-2.17695	-2.17141	-2.16014	-2.14909	-2.14076
2.20954	-0.0015	-0.00271	-0.00047	-0.01459	-0.09289	-0.31082	-0.69632	-1.25527	-1.85779	-2.36701	-2.721	-2.8561	-2.88298	-2.84902	-2.8067	-2.76184	-2.70616	-2.68176	-2.66377	-2.64584	-2.63776	-2.62978	-2.60853	-2.58715	-2.56491	-2.54267	-2.51157	-2.48039	-2.45309	-2.42583	-2.4112	-2.39212	-2.38427	-2.37261	-2.36571	-2.35493	-2.33167	-2.31227	-2.30151	-2.28537	-2.26179	-2.24062	-2.22821	-2.21224	-2.19611	-2.19306	-2.18341	-2.17463	-2.16958
2.2056	-0.00533	-0.00176	0.001026	-0.01397	-0.08966	-0.30539	-0.67681	-1.20978	-1.7857	-2.25882	-2.57763	-2.68631	-2.69343	-2.65918	-2.61418	-2.57046	-2.52441	-2.50675	-2.49446	-2.48364	-2.48363	-2.48217	-2.47002	-2.45746	-2.44188	-2.42485	-2.3972	-2.37041	-2.34999	-2.33075	-2.32015	-2.31472	-2.32161	-2.32186	-2.32567	-2.32195	-2.30409	-2.28659	-2.2789	-2.26674	-2.24989	-2.23088	-2.22117	-2.20437	-2.19055	-2.18643	-2.18009	-2.17814	-2.17748
2.20166	-0.00544	-0.00033	0.000808	-0.0103	-0.08621	-0.28604	-0.6475	-1.14882	-1.67594	-2.10885	-2.3788	-2.45473	-2.44131	-2.3985	-2.35701	-2.318	-2.28217	-2.27672	-2.27307	-2.2719	-2.2783	-2.28168	-2.27579	-2.26999	-2.26446	-2.25545	-2.23579	-2.21816	-2.20675	-2.19741	-2.19443	-2.20423	-2.2256	-2.23901	-2.25588	-2.25606	-2.24243	-2.2361	-2.23384	-2.22398	-2.21252	-2.19774	-2.19096	-2.17344	-2.16672	-2.16629	-2.16139	-2.16014	-2.16532
2.19774	-0.00212	0.000742	0.004831	-0.00396	-0.07404	-0.25868	-0.5939	-1.05323	-1.52626	-1.9009	-2.10775	-2.14791	-2.11215	-2.05423	-2.01527	-1.98569	-1.97201	-1.97816	-1.9843	-1.9936	-2.00827	-2.01907	-2.0233	-2.02636	-2.02745	-2.02569	-2.0191	-2.01467	-2.01392	-2.01618	-2.02354	-2.05104	-2.08841	-2.11463	-2.14502	-2.15863	-2.15619	-2.15238	-2.15678	-2.15155	-2.14587	-2.1319	-2.12818	-2.11097	-2.10915	-2.11169	-2.11187	-2.11946	-2.12921
2.19383	-0.00331	-0.00089	0.004359	-0.00098	-0.05994	-0.22002	-0.5178	-0.92028	-1.31927	-1.62087	-1.75857	-1.74974	-1.68474	-1.62491	-1.58868	-1.56893	-1.57044	-1.58794	-1.60784	-1.63176	-1.65982	-1.68156	-1.69682	-1.71177	-1.7264	-1.73525	-1.73816	-1.7457	-1.758	-1.7726	-1.78957	-1.84135	-1.90026	-1.94254	-1.98969	-2.01468	-2.02135	-2.02709	-2.03616	-2.03552	-2.03629	-2.0295	-2.03118	-2.01572	-2.02034	-2.02606	-2.03215	-2.04643	-2.05789
2.18994	0.004076	0.006994	0.014289	0.015384	-0.02773	-0.16248	-0.41004	-0.73569	-1.04495	-1.26089	-1.31308	-1.24707	-1.15507	-1.08751	-1.056	-1.0536	-1.07806	-1.1128	-1.14733	-1.18466	-1.22377	-1.25748	-1.28778	-1.31822	-1.34874	-1.37064	-1.38711	-1.40868	-1.43347	-1.46197	-1.49283	-1.56984	-1.65141	-1.71547	-1.78058	-1.81611	-1.83424	-1.85038	-1.86638	-1.8735	-1.88101	-1.87577	-1.88224	-1.87271	-1.88132	-1.89245	-1.90549	-1.92463	-1.94682
2.18606	0.001323	0.002743	0.012663	0.021727	-0.00079	-0.09622	-0.28052	-0.51487	-0.71724	-0.82165	-0.77765	-0.64536	-0.52028	-0.44368	-0.41541	-0.44003	-0.49423	-0.54851	-0.60082	-0.65323	-0.70569	-0.75378	-0.80026	-0.84584	-0.8911	-0.92954	-0.96546	-1.00397	-1.04344	-1.08718	-1.13248	-1.23357	-1.34146	-1.42921	-1.51686	-1.56947	-1.59757	-1.62232	-1.64863	-1.66431	-1.67755	-1.68029	-1.69358	-1.68485	-1.69757	-1.71756	-1.73598	-1.76767	-1.79031
2.18219	0.0022	0.001853	0.013855	0.031371	0.034811	-0.01456	-0.11332	-0.2351	-0.30296	-0.27944	-0.12051	0.087589	0.244953	0.322962	0.333446	0.28335	0.202351	0.127112	0.053642	-0.01531	-0.08343	-0.14659	-0.20884	-0.27232	-0.33603	-0.39427	-0.45151	-0.50972	-0.5681	-0.63004	-0.69263	-0.81922	-0.96324	-1.06968	-1.17806	-1.24878	-1.29007	-1.32804	-1.3643	-1.39011	-1.40998	-1.41931	-1.43644	-1.43581	-1.4586	-1.48298	-1.51116	-1.55062	-1.58179
2.17834	0.004709	0.002573	0.021075	0.04782	0.08051	0.090491	0.091579	0.10751	0.198479	0.379639	0.668935	0.958063	1.1507	1.23621	1.22765	1.141	1.02617	0.926216	0.826941	0.740094	0.653779	0.571219	0.488819	0.404064	0.319209	0.242909	0.166974	0.086335	0.005495	-0.07361	-0.15265	-0.31263	-0.48396	-0.62828	-0.75894	-0.84467	-0.89596	-0.95433	-0.99554	-1.03024	-1.06382	-1.07949	-1.10004	-1.10957	-1.14032	-1.17002	-1.2066	-1.25718	-1.29659
2.1745	0.007184	0.00654	0.029766	0.066842	0.130058	0.203497	0.32872	0.50956	0.797316	1.15952	1.58718	1.96617	2.19197	2.27441	2.24989	2.12034	1.97625	1.84842	1.72217	1.61701	1.51212	1.4108	1.30891	1.19952	1.09067	0.989029	0.887252	0.783647	0.680465	0.58292	0.485455	0.291971	0.081308	-0.08118	-0.2369	-0.34488	-0.4112	-0.48377	-0.53289	-0.58574	-0.63064	-0.65621	-0.68185	-0.7	-0.73667	-0.77482	-0.82204	-0.88317	-0.93158
2.17068	0.012069	0.015303	0.038773	0.085349	0.182781	0.33673	0.597422	0.979333	1.47742	2.05362	2.63121	3.10373	3.36795	3.45392	3.39943	3.2257	3.04875	2.89222	2.74054	2.61118	2.48366	2.36462	2.24268	2.1074	1.97363	1.84675	1.7194	1.5899	1.4625	1.34482	1.22829	1.00376	0.762396	0.563338	0.385104	0.253833	0.16712	0.084147	0.019993	-0.04273	-0.09712	-0.13434	-0.16586	-0.19529	-0.23884	-0.28584	-0.34689	-0.41115	-0.46918
2.16687	0.014875	0.017728	0.043271	0.102068	0.231783	0.478046	0.899095	1.49712	2.24126	3.04337	3.78999	4.35384	4.65702	4.74644	4.65833	4.44112	4.22736	4.03591	3.85652	3.70739	3.56023	3.41801	3.27106	3.11226	2.95469	2.80023	2.6462	2.49326	2.34422	2.20494	2.0687	1.80798	1.53485	1.31391	1.111	0.960778	0.857749	0.763262	0.684074	0.603378	0.537881	0.488426	0.453851	0.413176	0.36333	0.30457	0.235585	0.156345	0.091363
2.16307	0.018058	0.018311	0.042482	0.113853	0.287002	0.634499	1.23462	2.08008	3.09708	4.1469	5.07102	5.73142	6.07262	6.15949	6.03011	5.77386	5.52835	5.30087	5.09517	4.92365	4.75601	4.59446	4.42347	4.23767	4.05379	3.87292	3.6925	3.51277	3.34134	3.1829	3.03013	2.73752	2.43635	2.18626	1.96261	1.79304	1.67682	1.56657	1.47612	1.3815	1.30419	1.24698	1.20739	1.14829	1.09174	1.02932	0.944418	0.854896	0.784045
2.15928	0.01933	0.018088	0.040051	0.121965	0.338896	0.808817	1.6105	2.71796	4.02479	5.33284	6.44119	7.20102	7.58472	7.66767	7.49361	7.19339	6.91191	6.64937	6.42213	6.23141	6.04504	5.86316	5.67116	5.46869	5.26313	5.05436	4.84763	4.64301	4.45178	4.27442	4.10834	3.79137	3.46615	3.19679	2.95422	2.77001	2.63962	2.51662	2.41512	2.30579	2.21953	2.15197	2.10366	2.03187	1.9726	1.89763	1.80022	1.70497	1.63182
2.15551	0.024347	0.022372	0.037305	0.131784	0.406924	1.0098	2.02303	3.40674	5.0117	6.58209	7.87658	8.73541	9.15442	9.2285	9.00459	8.66736	8.35789	8.06423	7.82059	7.6115	7.40997	7.21366	7.00149	6.77838	6.5497	6.31716	6.08793	5.86099	5.65691	5.46861	5.29548	4.96061	4.62321	4.33949	4.08519	3.89174	3.75367	3.62626	3.51158	3.39073	3.29429	3.22072	3.16277	3.07956	3.01607	2.93034	2.82696	2.72714	2.64983
2.15175	0.023899	0.016524	0.033534	0.151046	0.480853	1.22087	2.44789	4.10525	6.00375	7.81739	9.28133	10.2259	10.6739	10.735	10.4654	10.1059	9.77562	9.45643	9.20545	8.98517	8.77637	8.57274	8.34764	8.11287	7.86873	7.62037	7.37746	7.13701	6.92847	6.7343	6.55898	6.2146	5.87582	5.58911	5.32947	5.13982	5.00246	4.87122	4.7454	4.6131	4.51129	4.43433	4.37172	4.28001	4.21127	4.12059	4.01187	3.91066	3.83373
2.14801	0.020833	0.013013	0.033008	0.176696	0.568586	1.43304	2.84335	4.73423	6.88112	8.89645	10.504	11.5123	11.9898	12.0308	11.7204	11.3547	11.0157	10.6828	10.4381	10.2174	10.0098	9.80569	9.57668	9.34086	9.09353	8.84305	8.59622	8.35038	8.15004	7.96212	7.79579	7.46292	7.14361	6.87399	6.6246	6.44319	6.31497	6.18668	6.05114	5.91377	5.81427	5.74008	5.66854	5.57564	5.5086	5.41436	5.30593	5.20875	5.13704
2.14427	0.019279	0.020887	0.05421	0.222002	0.657797	1.61175	3.13411	5.17605	7.49717	9.65513	11.3492	12.3914	12.872	12.8948	12.5683	12.2312	11.9046	11.5789	11.3529	11.1405	10.9494	10.7611	10.539	10.3123	10.0762	9.83888	9.60688	9.37561	9.19273	9.01649	8.8754	8.58614	8.30417	8.05783	7.83535	7.68281	7.5706	7.45477	7.32128	7.18323	7.08495	7.0164	6.93945	6.84521	6.78759	6.69902	6.593	6.51159	6.45154
2.14055	0.027812	0.040248	0.085812	0.274892	0.717909	1.67949	3.22364	5.30098	7.67908	9.87229	11.5944	12.6336	13.096	13.0961	12.7896	12.5105	12.2143	11.9175	11.7328	11.5513	11.3789	11.2069	11.0122	10.8168	10.6164	10.4159	10.2171	10.0183	9.86837	9.71992	9.61287	9.38607	9.16775	8.9779	8.80597	8.68478	8.59503	8.50014	8.3758	8.25165	8.15978	8.09835	8.02057	7.93546	7.88407	7.804	7.7164	7.6542	7.60797
2.13685	0.051369	0.078393	0.13118	0.31458	0.741055	1.62014	3.05159	4.98539	7.26434	9.36574	11.0041	12.0126	12.4513	12.453	12.2171	12.0119	11.777	11.5477	11.4046	11.2624	11.1342	11.0049	10.8599	10.7142	10.5595	10.405	10.2555	10.1086	10.0017	9.89736	9.8335	9.70072	9.56681	9.45304	9.35276	9.27112	9.2044	9.13612	9.02912	8.92593	8.84295	8.79099	8.71467	8.64149	8.60548	8.53786	8.4777	8.44325	8.41137
2.13315	0.056686	0.080193	0.125651	0.262958	0.605108	1.31088	2.51652	4.17082	6.19719	8.07256	9.56078	10.5004	10.8896	10.9169	10.7815	10.6664	10.5102	10.3643	10.2768	10.1904	10.1099	10.0291	9.94623	9.86225	9.77193	9.68262	9.59905	9.51905	9.45944	9.40588	9.3869	9.35992	9.31548	9.29617	9.27752	9.23844	9.20131	9.16636	9.08529	9.0064	8.93498	8.89424	8.82802	8.77634	8.75135	8.70413	8.67825	8.66886	8.65812
2.12947	0.033733	0.038655	0.045799	0.098663	0.294058	0.756841	1.63196	2.92202	4.57048	6.13997	7.41722	8.24053	8.58941	8.65384	8.61656	8.58546	8.51386	8.45216	8.42272	8.39391	8.3672	8.34373	8.3308	8.31565	8.29331	8.27271	8.25778	8.24462	8.23722	8.23781	8.26442	8.33748	8.38044	8.45391	8.5077	8.51333	8.50735	8.50447	8.4552	8.40628	8.35031	8.32583	8.27434	8.24317	8.22996	8.20559	8.21472	8.22889	8.24066
[truncated: 107 more rows]
[truncated: 196 more columns]

## Sheet: Figure_3b
0	-200	-180	-160	-140	-120	-100	-80	-60	-40	-20	0	20	40	60	80	100	120	140	160	180	200	220	240	260	280	300	320	340	360	380	400	440	480	520	560	600	640	680	720	760	800	840	880	920	960	1000	1040	1080	1120
[truncated: 229 more rows]
[truncated: 196 more columns]

[truncated: 13 more sheets: Figure_3c, Figure_3d, Figure_4a, Figure_S1, Figure_S2, Figure_S3_a, Figure_S3_b, Figure_S4, Figure_S5, Figure_S6_a, Figure_S6_b, Figure_S7, Figure_S8]
